# Supplementary material for: A three enzyme system to generate the Strychnos alkaloid scaffold from a central biosynthetic intermediate
Source: Nat Commun. 2017 Aug 22;8:316. doi: 10.1038/s41467-017-00154-x (PMC5566405; doi:10.1038/s41467-017-00154-x)
Supplement: Supplementary file 2 — Supplementary Data 1 [file 41467_2017_154_MOESM2_ESM.xlsx]

## Sheet: correlation
Transcript (CDF97)	PCC	Uniprot homolog	BLASTX Position	BLASTX %Identity	BLASTX evalue	Protein names	Pfam	Organism	Pathway	Keywords
SRR648705_TR21994_c0_g4_i4_len=2338	1	SG1_RAUSE	Q:219-1880,H:1-531	70.81%ID	E:0	Strictosidine-O-beta-D-glucosidase (EC 3.2.1.105)	PF00232.15^Glyco_hydro_1^Glycosyl hydrolase family 1^49-529^E:8.1e-153	Rauvolfia serpentina (Serpentine wood) (Ophioxylon serpentinum)		3D-structure; Alkaloid metabolism; Glycosidase; Hydrolase
SRR648705_TR30582_c0_g1_i1_len=1250	0.88	RL8_SOLLC	Q:161-874,H:1-238	95.8%ID	E:2e-165	60S ribosomal protein L8 (L2) (Ribosomal protein TL2)	PF00181.20^Ribosomal_L2^Ribosomal Proteins L2, RNA binding domain^13-90^E:1e-17`PF03947.15^Ribosomal_L2_C^Ribosomal Proteins L2, C-terminal domain^98-230^E:1.8e-46	Solanum lycopersicum (Tomato) (Lycopersicon esculentum)		Complete proteome; Cytoplasm; Reference proteome; Ribonucleoprotein; Ribosomal protein
SRR342017_TR2072_c0_g2_i1_len=746	0.87	.	.	.	.	.	.	.	.	.
SRR648705_TR13636_c0_g1_i1_len=2030	0.87	RL7A_ORYSJ	Q:205-981,H:1-258	87.64%ID	E:1e-146	60S ribosomal protein L7a	PF01248.23^Ribosomal_L7Ae^Ribosomal protein L7Ae/L30e/S12e/Gadd45 family^117-206^E:9.9e-25	Oryza sativa subsp. japonica (Rice)		Complete proteome; Reference proteome; Ribonucleoprotein; Ribosomal protein
SRR342017_TR22053_c1_g5_i5_len=504	0.83	RL23A_TOBAC	Q:100-504,H:1-134	91.11%ID	E:8e-54	60S ribosomal protein L23a (L25)	PF03939.10^Ribosomal_L23eN^Ribosomal protein L23, N-terminal domain^15-65^E:2.1e-17`PF00276.17^Ribosomal_L23^Ribosomal protein L23^75-134^E:5.7e-14	Nicotiana tabacum (Common tobacco)		RNA-binding; Ribonucleoprotein; Ribosomal protein; rRNA-binding
SRR648705_TR36512_c0_g1_i10_len=969	0.83	BT3L4_DANRE	Q:818-450,H:1-123	58.06%ID	E:2e-39	Transcription factor BTF3 homolog 4 (Basic transcription factor 3-like 4)	PF01849.15^NAC^NAC domain^36-92^E:1.3e-16	Danio rerio (Zebrafish) (Brachydanio rerio)		Complete proteome; Reference proteome
SRR122238_TR28233_c2_g1_i2_len=929	0.82	RL10_VITRI	Q:65-724,H:1-220	93.64%ID	E:2e-153	60S ribosomal protein L10 (QM protein homolog)	PF00252.15^Ribosomal_L16^Ribosomal protein L16p/L10e^33-187^E:6.5e-42	Vitis riparia (Frost grape) (Vitis vulpina)		Ribonucleoprotein; Ribosomal protein
SRR342019_TR6705_c0_g2_i2_len=2203	0.82	TKPR1_ARATH	Q:1211-249,H:3-321	43.34%ID	E:1e-79	Tetraketide alpha-pyrone reductase 1 (EC 1.1.1.-) (Protein DIHYDROFLAVONOL 4-REDUCTASE-LIKE 1)	PF05368.10^NmrA^NmrA-like family^10-88^E:1.2e-07`PF01370.18^Epimerase^NAD dependent epimerase/dehydratase family^11-246^E:1.2e-21`PF01073.16^3Beta_HSD^3-beta hydroxysteroid dehydrogenase/isomerase family^11-240^E:5.3e-18`PF07993.9^NAD_binding_4^Male sterility protein^12-212^E:3.9e-14`PF16363.2^GDP_Man_Dehyd^GDP-mannose 4,6 dehydratase^12-263^E:3.3e-11`PF13460.3^NAD_binding_10^NAD(P)H-binding^14-1…	Arabidopsis thaliana (Mouse-ear cress)		Complete proteome; Cytoplasm; Endoplasmic reticulum; NADP; Nucleus; Oxidoreductase; Reference proteome
SRR342022_TR98_c1_g13_i1_len=2202	0.82	E1313_ARATH	Q:256-1593,H:30-456	42.98%ID	E:1e-121	Glucan endo-1,3-beta-glucosidase 13 (EC 3.2.1.39) ((1->3)-beta-glucan endohydrolase 13) ((1->3)-beta-glucanase 13) (Beta-1,3-endoglucanase 13) (Beta-1,3-glucanase 13)	PF00332.15^Glyco_hydro_17^Glycosyl hydrolases family 17^35-351^E:6.8e-99`PF07983.10^X8^X8 domain^395-466^E:7.4e-22	Arabidopsis thaliana (Mouse-ear cress)		Cell membrane; Cell wall; Cell wall biogenesis/degradation; Complete proteome; Disulfide bond; GPI-anchor; Glycoprotein; Glycosidase; Hydrolase; Lipoprotein; Membrane; Plant defense; Reference proteome; Secreted; Signal
SRR648705_TR25352_c0_g1_i1_len=1511	0.82	SYTM_ARATH	Q:105-1133,H:366-708	77.84%ID	E:0	Threonine--tRNA ligase, mitochondrial 1 (EC 6.1.1.3) (AtSYT1) (Threonyl-tRNA synthetase) (ThrRS)	PF00587.22^tRNA-synt_2b^tRNA synthetase class II core domain (G, H, P, S and T)^23-232^E:2.6e-39`PF03129.17^HGTP_anticodon^Anticodon binding domain^244-333^E:9.6e-23	Arabidopsis thaliana (Mouse-ear cress)		ATP-binding; Alternative initiation; Aminoacyl-tRNA synthetase; Complete proteome; Cytoplasm; Ligase; Metal-binding; Mitochondrion; Nucleotide-binding; Protein biosynthesis; Reference proteome; Transit peptide; Zinc
SRR924147_TR30389_c0_g2_i2_len=3912	0.82	SG1_RAUSE	Q:182-1318,H:1-372	72.37%ID	E:0	Strictosidine-O-beta-D-glucosidase (EC 3.2.1.105)	PF00232.15^Glyco_hydro_1^Glycosyl hydrolase family 1^48-377^E:1.1e-114	Rauvolfia serpentina (Serpentine wood) (Ophioxylon serpentinum)		3D-structure; Alkaloid metabolism; Glycosidase; Hydrolase
SRR342017_TR17546_c0_g4_i5_len=1007	0.81	P24D3_ARATH	Q:704-150,H:30-213	71.35%ID	E:4e-94	Transmembrane emp24 domain-containing protein p24delta3 (p24 family protein delta1a) (p24delta1a) (p24 family protein delta3) (p24delta3)	PF01105.21^EMP24_GP25L^emp24/gp25L/p24 family/GOLD^32-212^E:4.5e-50	Arabidopsis thaliana (Mouse-ear cress)		Coiled coil; Complete proteome; ER-Golgi transport; Endoplasmic reticulum; Glycoprotein; Membrane; Methylation; Protein transport; Reference proteome; Signal; Transmembrane; Transmembrane helix; Transport
SRR342023_TR25826_c1_g5_i1_len=738	0.81	.	.	.	.	.	.	.	.	.
SRR648705_TR8014_c0_g3_i1_len=992	0.81	UBC27_ARATH	Q:66-635,H:1-188	75.79%ID	E:3e-103	Ubiquitin-conjugating enzyme E2 27 (EC 2.3.2.23) (E2 ubiquitin-conjugating enzyme 27) (Ubiquitin carrier protein 27)	PF00179.23^UQ_con^Ubiquitin-conjugating enzyme^6-144^E:1e-43`PF00627.28^UBA^UBA/TS-N domain^158-191^E:1.2e-08	Arabidopsis thaliana (Mouse-ear cress)	PATHWAY: Protein modification; protein ubiquitination. {ECO:0000255|PROSITE-ProRule:PRU00388}.	ATP-binding; Alternative splicing; Complete proteome; Nucleotide-binding; Reference proteome; Transferase; Ubl conjugation pathway
SRR924147_TR15342_c0_g1_i3_len=992	0.81	CYB5_BRAOB	Q:613-215,H:2-134	60.9%ID	E:2e-42	Cytochrome b5	PF00173.25^Cyt-b5^Cytochrome b5-like Heme/Steroid binding domain^10-81^E:7.1e-27	Brassica oleracea var. botrytis (Cauliflower)		Direct protein sequencing; Electron transport; Endoplasmic reticulum; Heme; Iron; Membrane; Metal-binding; Microsome; Transmembrane; Transmembrane helix; Transport
SRR924147_TR29753_c0_g1_i1_len=1829	0.81	SERB2_ARATH	Q:1582-356,H:18-421	79.81%ID	E:0	Phosphoserine aminotransferase 2, chloroplastic (AtPSAT2) (EC 2.6.1.52)	PF00266.16^Aminotran_5^Aminotransferase class-V^65-412^E:1.1e-56	Arabidopsis thaliana (Mouse-ear cress)	PATHWAY: Amino-acid biosynthesis; L-serine biosynthesis; L-serine from 3-phospho-D-glycerate: step 2/3.	Acetylation; Amino-acid biosynthesis; Aminotransferase; Chloroplast; Complete proteome; Plastid; Pyridoxal phosphate; Reference proteome; Serine biosynthesis; Transferase; Transit peptide
SRR1271859_TR26799_c0_g2_i1_len=1077	0.8	RL182_ARATH	Q:922-362,H:1-187	86.1%ID	E:4e-113	60S ribosomal protein L18-2	PF17135.1^Ribosomal_L18^Ribosomal protein 60S L18 and 50S L18e^2-187^E:8.7e-96`PF00828.16^Ribosomal_L27A^Ribosomal proteins 50S-L15, 50S-L18e, 60S-L27A^46-120^E:0.0001	Arabidopsis thaliana (Mouse-ear cress)		Complete proteome; Cytoplasm; Reference proteome; Ribonucleoprotein; Ribosomal protein
SRR648705_TR36512_c0_g1_i8_len=1099	0.8	BT3L4_DANRE	Q:815-450,H:1-123	58.54%ID	E:1e-40	Transcription factor BTF3 homolog 4 (Basic transcription factor 3-like 4)	PF01849.15^NAC^NAC domain^36-91^E:5.1e-19	Danio rerio (Zebrafish) (Brachydanio rerio)		Complete proteome; Reference proteome
SRR122238_TR3564_c0_g1_i7_len=1634	0.79	R1B17_SOLDE	Q:1623-361,H:808-1236	33.78%ID	E:3e-40	Putative late blight resistance protein homolog R1B-17	.	Solanum demissum (Wild potato)		ATP-binding; Coiled coil; Cytoplasm; Hypersensitive response; Leucine-rich repeat; Membrane; Nucleotide-binding; Plant defense; Repeat
SRR1271858_TR55974_c0_g2_i1_len=1738	0.79	SFC1_ARATH	Q:318-1232,H:4-309	81.7%ID	E:0	Mitochondrial succinate-fumarate transporter 1 (AtMSFC1)	PF00153.24^Mito_carr^Mitochondrial carrier protein^13-100^E:6.6e-18`PF00153.24^Mito_carr^Mitochondrial carrier protein^107-202^E:3.2e-18`PF00153.24^Mito_carr^Mitochondrial carrier protein^210-301^E:1.2e-25	Arabidopsis thaliana (Mouse-ear cress)		Complete proteome; Membrane; Mitochondrion; Mitochondrion inner membrane; Reference proteome; Repeat; Transmembrane; Transmembrane helix; Transport
SRR1271858_TR41338_c0_g1_i4_len=1870	0.78	UXS6_ARATH	Q:393-1250,H:1-284	90.56%ID	E:0	UDP-glucuronic acid decarboxylase 6 (EC 4.1.1.35) (UDP-XYL synthase 6) (UDP-glucuronate decarboxylase 6) (UGD) (UXS-6)	PF04321.14^RmlD_sub_bind^RmlD substrate binding domain^33-283^E:2.4e-07`PF01370.18^Epimerase^NAD dependent epimerase/dehydratase family^35-269^E:2.7e-46`PF02719.12^Polysacc_synt_2^Polysaccharide biosynthesis protein^35-146^E:1.7e-08`PF16363.2^GDP_Man_Dehyd^GDP-mannose 4,6 dehydratase^36-281^E:1.6e-46`PF01073.16^3Beta_HSD^3-beta hydroxysteroid dehydrogenase/isomerase family^36-187^E:2.1e-12`PF0799…	Arabidopsis thaliana (Mouse-ear cress)	PATHWAY: Nucleotide-sugar biosynthesis; UDP-alpha-D-xylose biosynthesis; UDP-alpha-D-xylose from UDP-alpha-D-glucuronate: step 1/1.	Acetylation; Complete proteome; Cytoplasm; Decarboxylase; Lyase; NAD; Reference proteome
SRR1271859_TR35864_c3_g11_i1_len=997	0.78	.	.	.	.	.	.	.	.	.
SRR342023_TR23396_c1_g5_i3_len=2078	0.78	TOM1_TOBAC	Q:303-1151,H:1-286	83.57%ID	E:6e-144	Tobamovirus multiplication protein 1 (NtTOM1)	PF06454.8^DUF1084^Protein of unknown function (DUF1084)^15-283^E:1.1e-142	Nicotiana tabacum (Common tobacco)		Glycoprotein; Host-virus interaction; Membrane; Transmembrane; Transmembrane helix; Vacuole
SRR646604_TR8861_c0_g2_i1_len=957	0.78	RL9_PEA	Q:167-730,H:3-190	87.77%ID	E:9e-116	60S ribosomal protein L9 (Gibberellin-regulated protein GA)	PF00347.20^Ribosomal_L6^Ribosomal protein L6^12-89^E:5.8e-12`PF00347.20^Ribosomal_L6^Ribosomal protein L6^101-180^E:3.4e-12	Pisum sativum (Garden pea)		Ribonucleoprotein; Ribosomal protein
SRR648705_TR22960_c0_g1_i1_len=894	0.78	RS263_ARATH	Q:127-369,H:1-81	87.65%ID	E:2e-32	40S ribosomal protein S26-3	PF01283.16^Ribosomal_S26e^Ribosomal protein S26e^1-104^E:1e-53	Arabidopsis thaliana (Mouse-ear cress)		Complete proteome; Reference proteome; Ribonucleoprotein; Ribosomal protein
SRR648705_TR25542_c0_g1_i3_len=2100	0.78	TM205_XENLA	Q:341-766,H:19-164	32.19%ID	E:2e-21	Transmembrane protein 205	PF13432.3^TPR_16^Tetratricopeptide repeat^137-201^E:0.0015	Xenopus laevis (African clawed frog)		Membrane; Transmembrane; Transmembrane helix
SRR1271859_TR42264_c0_g6_i21_len=1413	0.77	P4H1_ARATH	Q:60-917,H:1-283	70.98%ID	E:5e-154	Prolyl 4-hydroxylase 1 (AtP4H-1) (AtP4H1) (EC 1.14.11.2)	PF03171.17^2OG-FeII_Oxy^2OG-Fe(II) oxygenase superfamily^187-300^E:2.6e-12`PF13640.3^2OG-FeII_Oxy_3^2OG-Fe(II) oxygenase superfamily^188-300^E:3.8e-20	Arabidopsis thaliana (Mouse-ear cress)		Complete proteome; Dioxygenase; Endoplasmic reticulum; Iron; Membrane; Metal-binding; Oxidoreductase; Reference proteome; Signal-anchor; Transmembrane; Transmembrane helix
SRR342017_TR3978_c3_g3_i4_len=1225	0.77	MAPR4_ARATH	Q:557-982,H:104-245	71.13%ID	E:5e-66	Membrane-associated progesterone-binding protein 4 (AtMAPR4)	PF00173.25^Cyt-b5^Cytochrome b5-like Heme/Steroid binding domain^40-95^E:2.5e-10	Arabidopsis thaliana (Mouse-ear cress)		Complete proteome; Lipid-binding; Membrane; Reference proteome; Steroid-binding; Transmembrane; Transmembrane helix
SRR646596_TR17923_c0_g1_i2_len=4501	0.77	NSP2_MEDTR	Q:1781-369,H:27-506	60.08%ID	E:2e-173	Nodulation-signaling pathway 2 protein	PF06972.8^DUF1296^Protein of unknown function (DUF1296)^16-73^E:6.9e-32`PF00125.21^Histone^Core histone H2A/H2B/H3/H4^676-765^E:3.2e-16`PF00808.20^CBFD_NFYB_HMF^Histone-like transcription factor (CBF/NF-Y) and archaeal histone^702-765^E:1.9e-20	Medicago truncatula (Barrel medic) (Medicago tribuloides)		Endoplasmic reticulum; Membrane; Nodulation; Nucleus; Transcription; Transcription regulation
SRR648705_TR11339_c0_g2_i1_len=2032	0.77	PAT_PETHY	Q:482-1711,H:70-479	89.02%ID	E:0	Bifunctional aspartate aminotransferase and glutamate/aspartate-prephenate aminotransferase (PhPPA-AT) (EC 2.6.1.1) (EC 2.6.1.78) (EC 2.6.1.79)	PF00155.18^Aminotran_1_2^Aminotransferase class I and II^195-557^E:7.1e-71	Petunia hybrida (Petunia)	PATHWAY: Amino-acid biosynthesis; L-phenylalanine biosynthesis; L-arogenate from prephenate (L-Asp route): step 1/1.; PATHWAY: Amino-acid biosynthesis; L-phenylalanine biosynthesis; L-arogenate from prephenate (L-Glu route): step 1/1.	Amino-acid biosynthesis; Aminotransferase; Chloroplast; Plastid; Pyridoxal phosphate; Transferase; Transit peptide
SRR648705_TR28125_c0_g2_i3_len=1333	0.77	.	.	.	.	.	PF02466.16^Tim17^Tim17/Tim22/Tim23/Pmp24 family^57-177^E:1.4e-11`PF00536.27^SAM_1^SAM domain (Sterile alpha motif)^206-255^E:5.7e-05	.	.	.
SRR648705_TR34967_c0_g1_i1_len=1114	0.77	Y4844_ARATH	Q:269-631,H:18-136	69.92%ID	E:1e-50	Uncharacterized protein At4g28440	.	Arabidopsis thaliana (Mouse-ear cress)		3D-structure; Acetylation; Complete proteome; Reference proteome
SRR648705_TR45125_c0_g2_i2_len=1196	0.77	R35A1_ARATH	Q:205-540,H:1-112	91.07%ID	E:1e-67	60S ribosomal protein L35a-1	PF01247.15^Ribosomal_L35Ae^Ribosomal protein L35Ae^60-154^E:1.2e-44	Arabidopsis thaliana (Mouse-ear cress)		Complete proteome; Reference proteome; Ribonucleoprotein; Ribosomal protein
SRR924147_TR6642_c0_g1_i2_len=1293	0.77	RL10_VITRI	Q:113-772,H:1-220	93.64%ID	E:6e-152	60S ribosomal protein L10 (QM protein homolog)	PF00252.15^Ribosomal_L16^Ribosomal protein L16p/L10e^12-166^E:4.9e-42	Vitis riparia (Frost grape) (Vitis vulpina)		Ribonucleoprotein; Ribosomal protein
SRR1144633_TR22897_c0_g1_i1_len=792	0.76	RLA3_MAIZE	Q:205-567,H:1-120	62.81%ID	E:3e-24	60S acidic ribosomal protein P3 (P1/P2-like) (P3A)	PF00428.16^Ribosomal_60s^60s Acidic ribosomal protein^67-120^E:4.2e-12	Zea mays (Maize)		Complete proteome; Direct protein sequencing; Phosphoprotein; Reference proteome; Ribonucleoprotein; Ribosomal protein
SRR122238_TR29256_c0_g1_i1_len=1272	0.76	RL5_CUCSA	Q:75-923,H:1-283	85.51%ID	E:1e-157	60S ribosomal protein L5	PF17144.1^Ribosomal_L5e^Ribosomal large subunit proteins 60S L5, and 50S L18^14-175^E:3.4e-83`PF14204.3^Ribosomal_L18_c^Ribosomal L18 C-terminal region^192-280^E:2.5e-36	Cucumis sativus (Cucumber)		RNA-binding; Ribonucleoprotein; Ribosomal protein; rRNA-binding
SRR122238_TR65542_c0_g1_i1_len=1834	0.76	.	.	.	.	.	.	.	.	.
SRR1271857_TR25286_c0_g2_i1_len=1700	0.76	PERR_RAUSE	Q:295-1302,H:1-336	79.76%ID	E:0	Perakine reductase (EC 1.1.1.317)	PF00248.18^Aldo_ket_red^Aldo/keto reductase family^20-312^E:3.4e-78	Rauvolfia serpentina (Serpentine wood) (Ophioxylon serpentinum)		3D-structure; Alkaloid metabolism; NADP; Oxidoreductase
SRR1271857_TR41869_c0_g3_i1_len=2687	0.76	PME_ACTDE	Q:232-1170,H:9-321	77.32%ID	E:8e-173	Pectinesterase (PE) (EC 3.1.1.11) (Pectin methylesterase)	PF01095.16^Pectinesterase^Pectinesterase^78-375^E:4e-145	Actinidia deliciosa (Kiwi)	PATHWAY: Glycan metabolism; pectin degradation; 2-dehydro-3-deoxy-D-gluconate from pectin: step 1/5.	Acetylation; Aspartyl esterase; Cell wall biogenesis/degradation; Direct protein sequencing; Disulfide bond; Glycoprotein; Hydrolase
SRR342019_TR5419_c0_g1_i1_len=1357	0.76	RS16_FRIAG	Q:1271-849,H:5-145	91.49%ID	E:3e-87	40S ribosomal protein S16	PF00380.16^Ribosomal_S9^Ribosomal protein S9/S16^37-169^E:1.3e-33	Fritillaria agrestis (Stinkbells)		Cytoplasm; Ribonucleoprotein; Ribosomal protein
SRR648707_TR8089_c0_g1_i1_len=1189	0.76	.	.	.	.	.	.	.	.	.
SRR924147_TR38406_c0_g1_i1_len=1818	0.76	MPCP3_ARATH	Q:326-1225,H:56-356	89.04%ID	E:0	Mitochondrial phosphate carrier protein 3, mitochondrial (Mitochondrial phosphate transporter 3) (MPT3) (Phosphate transporter 3;1)	PF00153.24^Mito_carr^Mitochondrial carrier protein^35-118^E:3e-21`PF00153.24^Mito_carr^Mitochondrial carrier protein^133-217^E:5.8e-17	Arabidopsis thaliana (Mouse-ear cress)		Complete proteome; Membrane; Mitochondrion; Mitochondrion inner membrane; Reference proteome; Repeat; Transit peptide; Transmembrane; Transmembrane helix; Transport
SRR924148_TR546_c0_g3_i4_len=1664	0.76	DHAS_AQUAE	Q:312-1076,H:5-257	52.92%ID	E:8e-84	Aspartate-semialdehyde dehydrogenase (ASA dehydrogenase) (ASADH) (EC 1.2.1.11) (Aspartate-beta-semialdehyde dehydrogenase)	PF01118.21^Semialdhyde_dh^Semialdehyde dehydrogenase, NAD binding domain^52-164^E:1.5e-32`PF02774.15^Semialdhyde_dhC^Semialdehyde dehydrogenase, dimerisation domain^192-309^E:3.9e-29	Aquifex aeolicus (strain VF5)	PATHWAY: Amino-acid biosynthesis; L-lysine biosynthesis via DAP pathway; (S)-tetrahydrodipicolinate from L-aspartate: step 2/4. {ECO:0000255|HAMAP-Rule:MF_02121}.; PATHWAY: Amino-acid biosynthesis; L-methionine biosynthesis via de novo pathway; L-homoserine from L-aspartate: step 2/3. {ECO:0000255|HAMAP-Rule:MF_02121}.; PATHWAY: Amino-acid biosynthesis; L-threonine biosynthesis; L-threonine from …	Amino-acid biosynthesis; Complete proteome; Diaminopimelate biosynthesis; Lysine biosynthesis; Methionine biosynthesis; NADP; Oxidoreductase; Reference proteome; Threonine biosynthesis
SRR122238_TR46241_c0_g1_i1_len=511	0.75	RS29_ARATH	Q:168-335,H:1-56	89.29%ID	E:2e-29	40S ribosomal protein S29	.	Arabidopsis thaliana (Mouse-ear cress)		Complete proteome; Metal-binding; Reference proteome; Ribonucleoprotein; Ribosomal protein; Zinc
SRR122238_TR67811_c1_g1_i9_len=1065	0.75	MTDH_FRAAN	Q:59-895,H:75-353	63.08%ID	E:8e-95	Probable mannitol dehydrogenase (EC 1.1.1.255) (NAD-dependent mannitol dehydrogenase)	PF02826.16^2-Hacid_dh_C^D-isomer specific 2-hydroxyacid dehydrogenase, NAD binding domain^52-103^E:5.5e-07`PF01262.18^AlaDh_PNT_C^Alanine dehydrogenase/PNT, C-terminal domain^67-142^E:4e-05`PF00107.23^ADH_zinc_N^Zinc-binding dehydrogenase^73-196^E:1.1e-19	Fragaria ananassa (Strawberry)		Metal-binding; NAD; Oxidoreductase; Zinc
SRR1271857_TR40506_c0_g1_i2_len=1162	0.75	RNLX_SOLLC	Q:268-960,H:1-230	62.5%ID	E:2e-100	Intracellular ribonuclease LX (RNase LX) (EC 3.1.27.1)	PF00445.15^Ribonuclease_T2^Ribonuclease T2 family^52-231^E:1.9e-58	Solanum lycopersicum (Tomato) (Lycopersicon esculentum)		Complete proteome; Cytoplasm; Direct protein sequencing; Disulfide bond; Endonuclease; Hydrolase; Nuclease; Reference proteome; Stress response; Zymogen
SRR342017_TR1292_c1_g4_i2_len=2794	0.75	SNF12_ARATH	Q:1683-478,H:127-528	58.46%ID	E:9e-156	SWI/SNF complex component SNF12 homolog	PF02201.15^SWIB^SWIB/MDM2 domain^185-256^E:5.3e-20	Arabidopsis thaliana (Mouse-ear cress)		3D-structure; Chromatin regulator; Complete proteome; Nucleus; Reference proteome; Transcription; Transcription regulation
SRR342017_TR4062_c0_g2_i1_len=741	0.75	ENPL_CATRO	Q:730-305,H:675-817	91.67%ID	E:2e-55	Endoplasmin homolog (Glucose-regulated protein 94 homolog) (GRP-94 homolog)	PF00183.15^HSP90^Hsp90 protein^16-127^E:3.8e-35	Catharanthus roseus (Madagascar periwinkle) (Vinca rosea)		ATP-binding; Calcium; Chaperone; Endoplasmic reticulum; Glycoprotein; Nucleotide-binding; Signal
SRR648705_TR45125_c0_g2_i3_len=945	0.75	R35A1_ARATH	Q:205-540,H:1-112	91.07%ID	E:1e-68	60S ribosomal protein L35a-1	PF01247.15^Ribosomal_L35Ae^Ribosomal protein L35Ae^60-154^E:1.2e-44	Arabidopsis thaliana (Mouse-ear cress)		Complete proteome; Reference proteome; Ribonucleoprotein; Ribosomal protein
SRR648707_TR26171_c2_g1_i1_len=519	0.75	R1C3_SOLDE	Q:1-486,H:749-941	36.27%ID	E:1e-27	Putative late blight resistance protein homolog R1C-3	PF00931.19^NB-ARC^NB-ARC domain^1-41^E:1.4e-08	Solanum demissum (Wild potato)		ATP-binding; Coiled coil; Cytoplasm; Hypersensitive response; Leucine-rich repeat; Membrane; Nucleotide-binding; Plant defense; Repeat
SRR924147_TR6642_c0_g1_i6_len=1129	0.75	RL10_VITRI	Q:113-772,H:1-220	93.64%ID	E:4e-153	60S ribosomal protein L10 (QM protein homolog)	PF00252.15^Ribosomal_L16^Ribosomal protein L16p/L10e^12-166^E:4.9e-42	Vitis riparia (Frost grape) (Vitis vulpina)		Ribonucleoprotein; Ribosomal protein
SRR924147_TR34783_c0_g1_i8_len=1268	0.75	RL74_ARATH	Q:1158-421,H:1-244	82.52%ID	E:3e-135	60S ribosomal protein L7-4	PF08079.9^Ribosomal_L30_N^Ribosomal L30 N-terminal domain^12-83^E:1.1e-25`PF00327.17^Ribosomal_L30^Ribosomal protein L30p/L7e^88-138^E:5e-22	Arabidopsis thaliana (Mouse-ear cress)		Complete proteome; Reference proteome; Ribonucleoprotein; Ribosomal protein
SRR924148_TR28666_c0_g1_i3_len=1595	0.75	RS22_ARATH	Q:1328-627,H:48-284	86.92%ID	E:8e-145	40S ribosomal protein S2-2	PF00333.17^Ribosomal_S5^Ribosomal protein S5, N-terminal domain^86-150^E:3.3e-32`PF03719.12^Ribosomal_S5_C^Ribosomal protein S5, C-terminal domain^169-236^E:2.5e-25	Arabidopsis thaliana (Mouse-ear cress)		Complete proteome; Reference proteome; Ribonucleoprotein; Ribosomal protein
SRR924148_TR31052_c0_g1_i5_len=1571	0.75	.	.	.	.	.	PF05004.10^IFRD^Interferon-related developmental regulator (IFRD)^36-343^E:5.6e-85`PF04836.9^IFRD_C^Interferon-related protein conserved region^388-439^E:3.9e-13	.	.	.
SRR1144633_TR28007_c0_g1_i3_len=1886	0.74	UMP6_ARATH	Q:290-904,H:55-257	67.32%ID	E:2e-88	Succinate dehydrogenase subunit 5, mitochondrial	PF14290.3^DUF4370^Domain of unknown function (DUF4370)^2-240^E:2.1e-113	Arabidopsis thaliana (Mouse-ear cress)	PATHWAY: Carbohydrate metabolism; tricarboxylic acid cycle. {ECO:0000305}.	Complete proteome; Direct protein sequencing; Membrane; Mitochondrion; Mitochondrion inner membrane; Reference proteome; Transit peptide; Tricarboxylic acid cycle
SRR122238_TR3564_c0_g1_i10_len=1018	0.74	.	.	.	.	.	.	.	.	.
SRR122238_TR59235_c1_g2_i2_len=888	0.74	GNA1_ARATH	Q:663-226,H:3-148	70.55%ID	E:1e-67	Glucosamine 6-phosphate N-acetyltransferase (EC 2.3.1.4) (Glucose-6-phosphate acetyltransferase 1) (AtGNA1) (Phosphoglucosamine acetylase) (Phosphoglucosamine transacetylase) (Protein LIGNESCENS)	PF13673.4^Acetyltransf_10^Acetyltransferase (GNAT) domain^46-148^E:1.7e-07`PF13508.4^Acetyltransf_7^Acetyltransferase (GNAT) domain^58-145^E:1.9e-08`PF00583.22^Acetyltransf_1^Acetyltransferase (GNAT) family^67-145^E:9e-12	Arabidopsis thaliana (Mouse-ear cress)	PATHWAY: Nucleotide-sugar biosynthesis; UDP-N-acetyl-alpha-D-glucosamine biosynthesis; N-acetyl-alpha-D-glucosamine 1-phosphate from alpha-D-glucosamine 6-phosphate (route I): step 1/2.	3D-structure; Acyltransferase; Complete proteome; Endoplasmic reticulum; Membrane; Reference proteome; Transferase
SRR342017_TR32897_c1_g10_i4_len=2602	0.74	TRPB_CAMAC	Q:1236-2600,H:1-451	83.99%ID	E:0	Tryptophan synthase beta chain 2, chloroplastic (EC 4.2.1.20)	PF00291.22^PALP^Pyridoxal-phosphate dependent enzyme^126-455^E:3.5e-49	Camptotheca acuminata (Happy tree)	PATHWAY: Amino-acid biosynthesis; L-tryptophan biosynthesis; L-tryptophan from chorismate: step 5/5.	Amino-acid biosynthesis; Aromatic amino acid biosynthesis; Chloroplast; Lyase; Plastid; Pyridoxal phosphate; Transit peptide; Tryptophan biosynthesis
SRR342022_TR18117_c3_g1_i6_len=3008	0.74	UBP1B_ARATH	Q:1576-380,H:24-418	83.5%ID	E:0	Oligouridylate-binding protein 1B (AtUBP1b) (Polyuridylate-binding protein UBP1B) (Poly(U)-binding protein UBP1B)	PF00076.19^RRM_1^RNA recognition motif. (a.k.a. RRM, RBD, or RNP domain)^56-122^E:1.1e-12`PF13893.3^RRM_5^RNA recognition motif. (a.k.a. RRM, RBD, or RNP domain)^65-124^E:0.15`PF00076.19^RRM_1^RNA recognition motif. (a.k.a. RRM, RBD, or RNP domain)^141-211^E:6.1e-19`PF00076.19^RRM_1^RNA recognition motif. (a.k.a. RRM, RBD, or RNP domain)^262-328^E:6.1e-12	Arabidopsis thaliana (Mouse-ear cress)		Alternative splicing; Complete proteome; Nucleus; Phosphoprotein; RNA-binding; Reference proteome; Repeat; mRNA processing
SRR342023_TR1870_c7_g2_i2_len=844	0.74	.	.	.	.	.	.	.	.	.
SRR342023_TR21786_c1_g3_i4_len=1620	0.74	GSTUA_ARATH	Q:902-213,H:1-230	43.72%ID	E:2e-50	Glutathione S-transferase U10 (AtGSTU10) (EC 2.5.1.18) (GST class-tau member 10)	PF02798.17^GST_N^Glutathione S-transferase, N-terminal domain^25-96^E:1.8e-16`PF13417.3^GST_N_3^Glutathione S-transferase, N-terminal domain^28-103^E:1.4e-15`PF13409.3^GST_N_2^Glutathione S-transferase, N-terminal domain^34-97^E:1.8e-07	Arabidopsis thaliana (Mouse-ear cress)		Complete proteome; Cytoplasm; Detoxification; Reference proteome; Transferase
SRR646596_TR3041_c0_g1_i8_len=737	0.74	PSB6_ARATH	Q:163-468,H:137-233	74.51%ID	E:2e-45	Proteasome subunit beta type-6 (EC 3.4.25.1) (20S proteasome beta subunit A-1) (Proteasome component D) (Proteasome subunit beta type-1)	.	Arabidopsis thaliana (Mouse-ear cress)		Alternative splicing; Complete proteome; Cytoplasm; Hydrolase; Nucleus; Protease; Proteasome; Reference proteome; Threonine protease; Zymogen
SRR648705_TR27392_c0_g1_i6_len=2573	0.74	.	.	.	.	.	.	.	.	.
SRR648707_TR25285_c3_g4_i4_len=4173	0.74	SG1_RAUSE	Q:4000-2339,H:1-531	69.73%ID	E:0	Strictosidine-O-beta-D-glucosidase (EC 3.2.1.105)	PF00232.15^Glyco_hydro_1^Glycosyl hydrolase family 1^49-529^E:5e-153	Rauvolfia serpentina (Serpentine wood) (Ophioxylon serpentinum)		3D-structure; Alkaloid metabolism; Glycosidase; Hydrolase
SRR924148_TR18537_c0_g1_i1_len=1465	0.74	WTR18_ARATH	Q:1373-408,H:12-332	44.27%ID	E:1e-59	WAT1-related protein At3g28050	PF00892.17^EamA^EamA-like transporter family^11-152^E:3e-10`PF00892.17^EamA^EamA-like transporter family^184-320^E:2.5e-10	Arabidopsis thaliana (Mouse-ear cress)		Complete proteome; Membrane; Reference proteome; Repeat; Transmembrane; Transmembrane helix
SRR924148_TR40971_c0_g1_i1_len=2133	0.74	EIF3E_NEMVE	Q:209-1489,H:1-420	55.22%ID	E:1e-163	Eukaryotic translation initiation factor 3 subunit E (eIF3e) (Eukaryotic translation initiation factor 3 subunit 6)	PF09440.7^eIF3_N^eIF3 subunit 6 N terminal domain^5-137^E:9.9e-51`PF01399.24^PCI^PCI domain^286-399^E:3.1e-18	Nematostella vectensis (Starlet sea anemone)		Complete proteome; Cytoplasm; Initiation factor; Protein biosynthesis; Reference proteome
SRR1144634_TR15347_c0_g1_i1_len=770	0.73	GPX2_ARATH	Q:1-444,H:20-167	77.7%ID	E:7e-81	Probable glutathione peroxidase 2 (EC 1.11.1.9)	PF00255.16^GSHPx^Glutathione peroxidase^2-98^E:5.4e-40`PF00578.18^AhpC-TSA^AhpC/TSA family^2-125^E:1.3e-06	Arabidopsis thaliana (Mouse-ear cress)		Complete proteome; Cytoplasm; Nucleus; Oxidoreductase; Peroxidase; Reference proteome; Stress response
SRR122236_TR3637_c0_g1_i1_len=684	0.73	ATOX1_ARATH	Q:562-362,H:31-97	88.06%ID	E:7e-36	Copper transport protein ATX1 (Copper chaperone ATX1)	PF00403.23^HMA^Heavy-metal-associated domain^46-103^E:2.3e-16	Arabidopsis thaliana (Mouse-ear cress)		Acetylation; Alternative splicing; Chaperone; Complete proteome; Copper; Copper transport; Cytoplasm; Ion transport; Metal-binding; Reference proteome; Transport
SRR122238_TR2661_c0_g1_i2_len=1020	0.73	RLA31_ARATH	Q:130-339,H:1-69	70%ID	E:1e-23	60S acidic ribosomal protein P3-1	PF00428.16^Ribosomal_60s^60s Acidic ribosomal protein^67-120^E:4.2e-12	Arabidopsis thaliana (Mouse-ear cress)		Complete proteome; Phosphoprotein; Reference proteome; Ribonucleoprotein; Ribosomal protein
SRR122238_TR40170_c0_g2_i1_len=1029	0.73	OP163_ARATH	Q:874-401,H:1-158	77.22%ID	E:4e-73	Outer envelope pore protein 16-3, chloroplastic/mitochondrial (Chloroplastic outer envelope pore protein of 16 kDa 3) (AtOEP16-3) (OEP16-3) (Mitochondrial complex I subunit B14.7)	PF02466.16^Tim17^Tim17/Tim22/Tim23/Pmp24 family^18-128^E:5.2e-14	Arabidopsis thaliana (Mouse-ear cress)		Acetylation; Alternative splicing; Chloroplast; Complete proteome; Ion transport; Membrane; Mitochondrion; Mitochondrion inner membrane; Mitochondrion outer membrane; Plastid; Plastid outer membrane; Porin; Reference proteome; Transmembrane; Transmembrane beta strand; Transmembrane helix; Transport
SRR122238_TR73926_c0_g1_i4_len=654	0.73	RL321_ARATH	Q:65-463,H:1-133	86.47%ID	E:5e-74	60S ribosomal protein L32-1	PF01655.15^Ribosomal_L32e^Ribosomal protein L32^37-143^E:4.3e-50	Arabidopsis thaliana (Mouse-ear cress)		Complete proteome; Reference proteome; Ribonucleoprotein; Ribosomal protein
SRR1271858_TR7453_c0_g4_i3_len=1035	0.73	RL172_ARATH	Q:74-598,H:1-175	88.57%ID	E:1e-102	60S ribosomal protein L17-2	PF00237.16^Ribosomal_L22^Ribosomal protein L22p/L17e^19-151^E:2.4e-38	Arabidopsis thaliana (Mouse-ear cress)		Alternative splicing; Complete proteome; Reference proteome; Ribonucleoprotein; Ribosomal protein
SRR1271859_TR12356_c0_g2_i1_len=584	0.73	MIRA_SYNDU	Q:44-379,H:103-216	59.13%ID	E:6e-37	Miraculin (MIR)	PF00197.15^Kunitz_legume^Trypsin and protease inhibitor^2-108^E:1.3e-26	Synsepalum dulcificum (Miracle fruit) (Richadella dulcifica)		Direct protein sequencing; Disulfide bond; Glycoprotein; Signal; Taste-modifying protein
SRR342019_TR2813_c0_g4_i7_len=2773	0.73	MT878_ARATH	Q:1045-20,H:1-347	44.44%ID	E:6e-78	Probable S-adenosylmethionine-dependent methyltransferase At5g38780 (EC 2.1.1.-)	PF03492.12^Methyltransf_7^SAM dependent carboxyl methyltransferase^69-350^E:4e-101	Arabidopsis thaliana (Mouse-ear cress)		Complete proteome; Methyltransferase; Reference proteome; S-adenosyl-L-methionine; Transferase
SRR342019_TR9899_c0_g1_i2_len=4070	0.73	AP1G2_ARATH	Q:3645-2404,H:1-414	88.65%ID	E:0	AP-1 complex subunit gamma-2 (Adaptor protein complex AP-1 large subunit gamma-2) (Adaptor-related protein complex 1 subunit gamma-2) (Clathrin assembly protein complex 1 gamma-2 large chain) (Gamma-adaptin 2)	PF01602.17^Adaptin_N^Adaptin N terminal region^168-555^E:2.6e-109	Arabidopsis thaliana (Mouse-ear cress)		Alternative splicing; Complete proteome; Cytoplasmic vesicle; Golgi apparatus; Membrane; Protein transport; Reference proteome; Repeat; Transport
SRR342019_TR34577_c2_g2_i1_len=634	0.73	RL132_BRANA	Q:108-626,H:1-173	86.13%ID	E:4e-110	60S ribosomal protein L13-2 (Cold-induced protein C24B)	PF01294.15^Ribosomal_L13e^Ribosomal protein L13e^7-175^E:7.3e-76	Brassica napus (Rape)		Ribonucleoprotein; Ribosomal protein
SRR342022_TR24849_c2_g4_i3_len=1223	0.73	.	.	.	.	.	PF04117.9^Mpv17_PMP22^Mpv17 / PMP22 family^176-229^E:2.8e-14	.	.	.
SRR646572_TR2985_c0_g2_i1_len=1704	0.73	RL4_PRUAR	Q:172-1380,H:9-408	82.63%ID	E:0	60S ribosomal protein L4 (L1)	PF00573.19^Ribosomal_L4^Ribosomal protein L4/L1 family^31-271^E:1.7e-40`PF14374.3^Ribos_L4_asso_C^60S ribosomal protein L4 C-terminal domain^284-357^E:6.1e-30	Prunus armeniaca (Apricot) (Armeniaca vulgaris)		Ribonucleoprotein; Ribosomal protein
SRR648705_TR18557_c0_g1_i4_len=2121	0.73	GMPAB_DANRE	Q:1622-540,H:4-358	46.98%ID	E:2e-110	Mannose-1-phosphate guanyltransferase alpha-B (EC 2.7.7.13) (GDP-mannose pyrophosphorylase A-B) (GTP-mannose-1-phosphate guanylyltransferase apha-B)	PF00483.20^NTP_transferase^Nucleotidyl transferase^10-209^E:3.5e-29`PF12804.4^NTP_transf_3^MobA-like NTP transferase domain^10-124^E:3e-06`PF00132.21^Hexapep^Bacterial transferase hexapeptide (six repeats)^297-328^E:1.2e-05	Danio rerio (Zebrafish) (Brachydanio rerio)	PATHWAY: Nucleotide-sugar biosynthesis; GDP-alpha-D-mannose biosynthesis; GDP-alpha-D-mannose from alpha-D-mannose 1-phosphate (GTP route): step 1/1.	Complete proteome; GTP-binding; Nucleotide-binding; Nucleotidyltransferase; Reference proteome; Transferase
SRR648707_TR12650_c0_g3_i1_len=4851	0.73	HDA5_ARATH	Q:27-2156,H:8-660	59.83%ID	E:0	Histone deacetylase 5 (EC 3.5.1.98)	PF00226.28^DnaJ^DnaJ domain^9-74^E:1e-20`PF12171.5^zf-C2H2_jaz^Zinc-finger double-stranded RNA-binding^299-324^E:1.2e-10`PF12874.4^zf-met^Zinc-finger of C2H2 type^299-323^E:9.5e-07	Arabidopsis thaliana (Mouse-ear cress)		Acetylation; Alternative splicing; Chromatin regulator; Complete proteome; Hydrolase; Nucleus; Reference proteome; Repressor; Transcription; Transcription regulation
SRR648707_TR31839_c1_g1_i2_len=1585	0.73	.	.	.	.	.	.	.	.	.
SRR924147_TR3713_c3_g1_i1_len=994	0.73	RL18A_CASSA	Q:50-583,H:1-178	91.01%ID	E:1e-117	60S ribosomal protein L18a	PF01775.14^Ribosomal_L18A^Ribosomal proteins 50S-L18Ae/60S-L20/60S-L18A^23-144^E:2.8e-55	Castanea sativa (Sweet chestnut)		Ribonucleoprotein; Ribosomal protein
SRR924147_TR6268_c0_g1_i1_len=1747	0.73	FLA2_ARATH	Q:299-1222,H:25-332	65.91%ID	E:1e-147	Fasciclin-like arabinogalactan protein 2	PF02469.19^Fasciclin^Fasciclin domain^36-114^E:7.3e-06`PF02469.19^Fasciclin^Fasciclin domain^197-326^E:1e-12	Arabidopsis thaliana (Mouse-ear cress)		Cell membrane; Complete proteome; GPI-anchor; Glycoprotein; Lipoprotein; Membrane; Proteoglycan; Reference proteome; Repeat; Signal
SRR924147_TR32069_c0_g2_i1_len=1613	0.73	RL3_ORYSJ	Q:1113-355,H:137-389	88.14%ID	E:0	60S ribosomal protein L3	PF00297.19^Ribosomal_L3^Ribosomal protein L3^1-200^E:7.9e-101	Oryza sativa subsp. japonica (Rice)		Complete proteome; Cytoplasm; Reference proteome; Ribonucleoprotein; Ribosomal protein
SRR924148_TR12809_c0_g2_i1_len=2317	0.73	ALG8_ARATH	Q:592-2115,H:7-505	69.29%ID	E:0	Probable dolichyl pyrophosphate Glc1Man9GlcNAc2 alpha-1,3-glucosyltransferase (EC 2.4.1.265) (Asparagine-linked glycosylation protein 8 homolog) (Dol-P-Glc:Glc(1)Man(9)GlcNAc(2)-PP-dolichyl alpha-1,3-glucosyltransferase) (Dolichyl-P-Glc:Glc1Man9GlcNAc2-PP-dolichyl glucosyltransferase)	PF03155.12^Alg6_Alg8^ALG6, ALG8 glycosyltransferase family^42-530^E:2.6e-157`PF09594.7^DUF2029^Protein of unknown function (DUF2029)^126-263^E:5.8e-05	Arabidopsis thaliana (Mouse-ear cress)	PATHWAY: Protein modification; protein glycosylation.	Complete proteome; Endoplasmic reticulum; Glycosyltransferase; Membrane; Reference proteome; Transferase; Transmembrane; Transmembrane helix
SRR122238_TR79208_c0_g2_i2_len=1341	0.72	.	.	.	.	.	.	.	.	.
SRR122238_TR79711_c1_g2_i1_len=1153	0.72	SERA1_ARATH	Q:59-946,H:308-603	86.15%ID	E:3e-160	D-3-phosphoglycerate dehydrogenase 1, chloroplastic (EC 1.1.1.95) (Protein EMBRYO SAC DEVELOPMENT ARREST 9)	PF02826.16^2-Hacid_dh_C^D-isomer specific 2-hydroxyacid dehydrogenase, NAD binding domain^7-38^E:1.7e-07`PF01842.22^ACT^ACT domain^229-289^E:2e-07	Arabidopsis thaliana (Mouse-ear cress)	PATHWAY: Amino-acid biosynthesis; L-serine biosynthesis; L-serine from 3-phospho-D-glycerate: step 1/3.	Chloroplast; Complete proteome; NAD; Oxidoreductase; Plastid; Reference proteome; Transit peptide
SRR1271858_TR61719_c0_g1_i1_len=1494	0.72	APEX_ARATH	Q:101-1207,H:1-356	68.19%ID	E:8e-178	DNA-(apurinic or apyrimidinic site) lyase (EC 3.1.-.-) (EC 4.2.99.18) (APEX1-like protein) (Apurinic-apyrimidinic endonuclease)	PF03372.20^Exo_endo_phos^Endonuclease/Exonuclease/phosphatase family^53-356^E:2.3e-20	Arabidopsis thaliana (Mouse-ear cress)		Complete proteome; DNA damage; DNA repair; Hydrolase; Lyase; Magnesium; Metal-binding; Nucleus; Reference proteome
SRR342017_TR1435_c0_g3_i1_len=540	0.72	RL142_ARATH	Q:407-15,H:1-131	85.5%ID	E:3e-74	60S ribosomal protein L14-2	PF01929.14^Ribosomal_L14e^Ribosomal protein L14^45-117^E:2e-26	Arabidopsis thaliana (Mouse-ear cress)		Complete proteome; Reference proteome; Ribonucleoprotein; Ribosomal protein
SRR342017_TR12115_c0_g1_i3_len=553	0.72	.	.	.	.	.	.	.	.	.
SRR342022_TR22624_c1_g1_i2_len=646	0.72	RS31_ARATH	Q:540-46,H:1-165	93.33%ID	E:1e-108	40S ribosomal protein S3-1	.	Arabidopsis thaliana (Mouse-ear cress)		Complete proteome; Isopeptide bond; RNA-binding; Reference proteome; Ribonucleoprotein; Ribosomal protein; Ubl conjugation
SRR342023_TR16651_c0_g1_i1_len=1317	0.72	CYT5_ARATH	Q:634-359,H:22-114	59.14%ID	E:2e-31	Cysteine proteinase inhibitor 5 (AtCYS-5)	PF00031.18^Cystatin^Cystatin domain^34-119^E:4.4e-15`PF16845.2^SQAPI^Aspartic acid proteinase inhibitor^39-119^E:7.2e-37`PF07430.8^PP1^Phloem filament protein PP1 cystatin-like domain^47-115^E:0.00013	Arabidopsis thaliana (Mouse-ear cress)		Complete proteome; Glycoprotein; Plant defense; Protease inhibitor; Reference proteome; Secreted; Signal; Thiol protease inhibitor
SRR648705_TR23308_c0_g3_i3_len=2394	0.72	SPDE_COFAR	Q:1383-1979,H:116-316	90.05%ID	E:5e-121	Spermidine synthase (SPDSY) (EC 2.5.1.16) (Putrescine aminopropyltransferase)	PF01564.14^Spermine_synth^Spermine/spermidine synthase^1-137^E:2.8e-44	Coffea arabica (Arabian coffee)	PATHWAY: Amine and polyamine biosynthesis; spermidine biosynthesis; spermidine from putrescine: step 1/1.	Polyamine biosynthesis; Spermidine biosynthesis; Transferase
SRR648705_TR23749_c0_g2_i2_len=3398	0.72	OPR11_ORYSJ	Q:338-1402,H:9-363	78.87%ID	E:0	Putative 12-oxophytodienoate reductase 11 (EC 1.3.1.-) (OPDA-reductase 11) (OsOPR11)	.	Oryza sativa subsp. japonica (Rice)		Complete proteome; FMN; Fatty acid biosynthesis; Fatty acid metabolism; Flavoprotein; Lipid biosynthesis; Lipid metabolism; NADP; Oxidoreductase; Oxylipin biosynthesis; Reference proteome
SRR648705_TR43238_c0_g2_i2_len=3086	0.72	.	.	.	.	.	PF06364.9^DUF1068^Protein of unknown function (DUF1068)^14-184^E:4.5e-84	.	.	.
SRR648707_TR18631_c1_g1_i1_len=2329	0.72	PME3_CITSI	Q:1928-264,H:40-584	76.21%ID	E:0	Pectinesterase 3 (PE 3) (EC 3.1.1.11) (Pectin methylesterase 3)	PF04043.12^PMEI^Plant invertase/pectin methylesterase inhibitor^57-213^E:1.7e-28`PF01095.16^Pectinesterase^Pectinesterase^264-560^E:1.5e-151	Citrus sinensis (Sweet orange) (Citrus aurantium var. sinensis)	PATHWAY: Glycan metabolism; pectin degradation; 2-dehydro-3-deoxy-D-gluconate from pectin: step 1/5.	Aspartyl esterase; Cell wall; Cell wall biogenesis/degradation; Direct protein sequencing; Disulfide bond; Glycoprotein; Hydrolase; Secreted; Signal
SRR648707_TR35033_c0_g1_i1_len=1053	0.72	SC11C_PONAB	Q:942-433,H:22-191	57.89%ID	E:2e-61	Signal peptidase complex catalytic subunit SEC11C (EC 3.4.21.89) (Microsomal signal peptidase 21 kDa subunit) (SPase 21 kDa subunit) (SEC11 homolog C) (SEC11-like protein 3) (SPC21)	PF00717.20^Peptidase_S24^Peptidase S24-like^80-132^E:2.1e-10	Pongo abelii (Sumatran orangutan) (Pongo pygmaeus abelii)		Complete proteome; Endoplasmic reticulum; Hydrolase; Membrane; Microsome; Protease; Reference proteome; Signal-anchor; Transmembrane; Transmembrane helix
SRR924148_TR8089_c0_g1_i2_len=1129	0.72	RS16_SPHWW	Q:383-628,H:1-82	56.1%ID	E:5e-23	30S ribosomal protein S16	PF00886.16^Ribosomal_S16^Ribosomal protein S16^9-70^E:4.3e-27	Sphingomonas wittichii (strain RW1 / DSM 6014 / JCM 10273)		Complete proteome; Reference proteome; Ribonucleoprotein; Ribosomal protein
SRR924148_TR23342_c0_g1_i1_len=924	0.72	.	.	.	.	.	.	.	.	.
SRR122238_TR968_c0_g1_i1_len=1022	0.71	.	.	.	.	.	.	.	.	.
SRR122238_TR51024_c0_g1_i2_len=789	0.71	.	.	.	.	.	PF09775.6^Keratin_assoc^Keratinocyte-associated protein 2^8-119^E:1e-37	.	.	.
SRR1271858_TR9196_c0_g1_i2_len=1270	0.71	PME67_ARATH	Q:1252-995,H:205-290	54.65%ID	E:6e-27	Probable pectinesterase 67 (PE 67) (EC 3.1.1.11) (Pectin methylesterase 67) (AtPME67)	.	Arabidopsis thaliana (Mouse-ear cress)	PATHWAY: Glycan metabolism; pectin degradation; 2-dehydro-3-deoxy-D-gluconate from pectin: step 1/5.	Aspartyl esterase; Cell wall; Cell wall biogenesis/degradation; Complete proteome; Glycoprotein; Hydrolase; Reference proteome; Secreted; Signal
SRR1271858_TR47546_c0_g1_i2_len=842	0.71	RL27_PEA	Q:598-341,H:50-135	76.74%ID	E:6e-45	60S ribosomal protein L27	PF01777.15^Ribosomal_L27e^Ribosomal L27e protein family^23-106^E:6.3e-34	Pisum sativum (Garden pea)		Ribonucleoprotein; Ribosomal protein
SRR342017_TR2015_c0_g1_i1_len=1810	0.71	UGT8_CATRO	Q:1809-1051,H:227-481	70.7%ID	E:4e-119	7-deoxyloganetic acid glucosyltransferase (EC 2.4.1.323) (UDP-glucose glucosyltransferase 8) (CrUGT8) (UDP-glycosyltransferase 709C2)	PF00201.15^UDPGT^UDP-glucoronosyl and UDP-glucosyl transferase^59-190^E:1.9e-25	Catharanthus roseus (Madagascar periwinkle) (Vinca rosea)		Glycosyltransferase; Transferase
SRR342017_TR13665_c0_g2_i15_len=1770	0.71	CSPL2_GINBI	Q:761-240,H:4-176	70.69%ID	E:1e-77	CASP-like protein 5A1 (GbCASPL5A1)	PF04535.9^DUF588^Domain of unknown function (DUF588)^33-160^E:9.7e-27	Ginkgo biloba (Ginkgo) (Maidenhair tree)		Cell membrane; Membrane; Transmembrane; Transmembrane helix
SRR342019_TR13756_c1_g1_i1_len=1526	0.71	MOMT_CATRO	Q:311-1354,H:1-348	93.97%ID	E:0	Myricetin O-methyltransferase (EC 2.1.1.267) (CrOMT2) (Flavonoid O-methyltransferase)	PF08100.8^Dimerisation^Dimerisation domain^27-74^E:8.4e-20`PF00891.15^Methyltransf_2^O-methyltransferase^117-334^E:1.7e-58	Catharanthus roseus (Madagascar periwinkle) (Vinca rosea)		Acetylation; Direct protein sequencing; Methyltransferase; S-adenosyl-L-methionine; Transferase
SRR342022_TR29437_c0_g2_i2_len=1265	0.71	GSTUH_ARATH	Q:362-1024,H:1-223	48.88%ID	E:2e-65	Glutathione S-transferase U17 (AtGSTU17) (EC 2.5.1.18) (GST class-tau member 17) (Glutathione S-transferase 30) (Protein EARLY RESPONSIVE TO DEHYDRATION 9)	PF02798.17^GST_N^Glutathione S-transferase, N-terminal domain^5-77^E:4e-15`PF13417.3^GST_N_3^Glutathione S-transferase, N-terminal domain^8-78^E:2.1e-14`PF13409.3^GST_N_2^Glutathione S-transferase, N-terminal domain^14-77^E:4.8e-09`PF00043.22^GST_C^Glutathione S-transferase, C-terminal domain^116-198^E:2.3e-05`PF13410.3^GST_C_2^Glutathione S-transferase, C-terminal domain^122-195^E:1.2e-06	Arabidopsis thaliana (Mouse-ear cress)		Complete proteome; Cytoplasm; Detoxification; Growth regulation; Reference proteome; Stress response; Transferase
SRR342022_TR30684_c2_g1_i2_len=987	0.71	IF1A_ONOVI	Q:726-379,H:1-116	97.41%ID	E:5e-61	Eukaryotic translation initiation factor 1A (eIF-1A) (Eukaryotic translation initiation factor 4C) (eIF-4C)	.	Onobrychis viciifolia (Common sainfoin)		Initiation factor; Protein biosynthesis
SRR342023_TR1870_c7_g2_i4_len=2207	0.71	G3PC_TOBAC	Q:796-1770,H:1-325	93.23%ID	E:0	Glyceraldehyde-3-phosphate dehydrogenase, cytosolic (EC 1.2.1.12) (Fragment)	PF00044.21^Gp_dh_N^Glyceraldehyde 3-phosphate dehydrogenase, NAD binding domain^6-156^E:1.1e-55`PF02800.17^Gp_dh_C^Glyceraldehyde 3-phosphate dehydrogenase, C-terminal domain^161-318^E:2.8e-72	Nicotiana tabacum (Common tobacco)	PATHWAY: Carbohydrate degradation; glycolysis; pyruvate from D-glyceraldehyde 3-phosphate: step 1/5.	Cytoplasm; Glycolysis; NAD; Oxidoreductase
SRR342023_TR6272_c0_g7_i1_len=2154	0.71	MFRN_DICDI	Q:927-1769,H:12-303	41.08%ID	E:7e-62	Mitoferrin (Mitochondrial substrate carrier family protein F)	PF00153.24^Mito_carr^Mitochondrial carrier protein^44-133^E:3.9e-22`PF00153.24^Mito_carr^Mitochondrial carrier protein^138-225^E:7.7e-21`PF00153.24^Mito_carr^Mitochondrial carrier protein^234-327^E:4.9e-23	Dictyostelium discoideum (Slime mold)		Complete proteome; Membrane; Mitochondrion; Mitochondrion inner membrane; Reference proteome; Repeat; Transmembrane; Transmembrane helix; Transport
SRR342023_TR13919_c0_g1_i1_len=609	0.71	.	.	.	.	.	.	.	.	.
SRR646572_TR31985_c0_g1_i2_len=778	0.71	.	.	.	.	.	PF00240.20^ubiquitin^Ubiquitin family^21-92^E:1.5e-08	.	.	.
SRR646596_TR5343_c0_g1_i2_len=1180	0.71	R10A1_ARATH	Q:781-209,H:26-216	93.19%ID	E:5e-112	60S ribosomal protein L10a-1	PF00687.18^Ribosomal_L1^Ribosomal protein L1p/L10e family^17-204^E:3.8e-43	Arabidopsis thaliana (Mouse-ear cress)		Complete proteome; Reference proteome; Ribonucleoprotein; Ribosomal protein
SRR648705_TR9569_c0_g2_i2_len=1461	0.71	Y2010_ARATH	Q:1317-277,H:9-353	52.44%ID	E:6e-118	LRR repeats and ubiquitin-like domain-containing protein At2g30105	PF00240.20^ubiquitin^Ubiquitin family^26-94^E:8.7e-13`PF13855.3^LRR_8^Leucine rich repeat^268-319^E:1.7e-06	Arabidopsis thaliana (Mouse-ear cress)		3D-structure; Complete proteome; Leucine-rich repeat; Reference proteome; Repeat
SRR648705_TR17281_c0_g1_i2_len=2445	0.71	RD21A_ARATH	Q:2176-923,H:42-458	63.18%ID	E:2e-171	Cysteine proteinase RD21a (RD21) (EC 3.4.22.-)	PF08246.9^Inhibitor_I29^Cathepsin propeptide inhibitor domain (I29)^38-95^E:2.5e-15`PF00112.20^Peptidase_C1^Papain family cysteine protease^126-341^E:3.9e-80`PF00396.15^Granulin^Granulin^375-421^E:1.1e-11	Arabidopsis thaliana (Mouse-ear cress)		Complete proteome; Disulfide bond; Glycoprotein; Hydrolase; Protease; Reference proteome; Signal; Thiol protease; Zymogen
SRR648705_TR35296_c0_g1_i1_len=631	0.71	.	.	.	.	.	.	.	.	.
SRR648705_TR42888_c0_g1_i2_len=2102	0.71	CHIA_TOBAC	Q:542-1060,H:122-291	71.68%ID	E:2e-95	Acidic endochitinase (EC 3.2.1.14)	.	Nicotiana tabacum (Common tobacco)		Carbohydrate metabolism; Cell wall; Chitin degradation; Direct protein sequencing; Disulfide bond; Glycosidase; Hydrolase; Polysaccharide degradation; Secreted; Signal
SRR648707_TR14015_c0_g1_i2_len=517	0.71	VDAC2_SOLTU	Q:32-517,H:32-193	81.48%ID	E:6e-92	Mitochondrial outer membrane protein porin of 36 kDa (POM 36) (Voltage-dependent anion-selective channel protein) (VDAC)	.	Solanum tuberosum (Potato)		Complete proteome; Direct protein sequencing; Ion transport; Membrane; Mitochondrion; Mitochondrion outer membrane; Porin; Reference proteome; Transmembrane; Transmembrane beta strand; Transport
SRR648707_TR26970_c0_g1_i2_len=2914	0.71	PCR3_ARATH	Q:354-788,H:10-152	40.69%ID	E:2e-22	Protein PLANT CADMIUM RESISTANCE 3 (AtPCR3)	.	Arabidopsis thaliana (Mouse-ear cress)		Complete proteome; Membrane; Reference proteome; Transmembrane; Transmembrane helix
SRR924147_TR2926_c0_g3_i13_len=863	0.71	RS12_HORVU	Q:199-558,H:24-143	80.83%ID	E:1e-65	40S ribosomal protein S12	PF01248.23^Ribosomal_L7Ae^Ribosomal protein L7Ae/L30e/S12e/Gadd45 family^25-118^E:1.4e-26	Hordeum vulgare (Barley)		Ribonucleoprotein; Ribosomal protein
SRR924147_TR8734_c0_g1_i1_len=2069	0.71	BGL18_ORYSJ	Q:145-1584,H:27-500	52.28%ID	E:0	Beta-glucosidase 18 (Os4bglu18) (EC 3.2.1.21)	PF00232.15^Glyco_hydro_1^Glycosyl hydrolase family 1^34-512^E:4.1e-143	Oryza sativa subsp. japonica (Rice)		Complete proteome; Disulfide bond; Glycoprotein; Glycosidase; Hydrolase; Reference proteome; Signal
SRR924147_TR23159_c2_g3_i1_len=1709	0.71	.	.	.	.	.	PF08045.8^CDC14^Cell division control protein 14, SIN component^130-229^E:7.2e-13	.	.	.
SRR122238_TR17681_c1_g2_i2_len=1322	0.7	PGPS1_ARATH	Q:398-985,H:103-295	79.08%ID	E:1e-90	CDP-diacylglycerol--glycerol-3-phosphate 3-phosphatidyltransferase 1, chloroplastic (EC 2.7.8.5) (Phosphatidylglycerophosphate synthase 1) (PGP synthase 1)	PF01066.18^CDP-OH_P_transf^CDP-alcohol phosphatidyltransferase^137-203^E:1.9e-14	Arabidopsis thaliana (Mouse-ear cress)	PATHWAY: Phospholipid metabolism; phosphatidylglycerol biosynthesis; phosphatidylglycerol from CDP-diacylglycerol: step 1/2.	Chloroplast; Complete proteome; Lipid biosynthesis; Lipid metabolism; Membrane; Phospholipid biosynthesis; Phospholipid metabolism; Plastid; Reference proteome; Transferase; Transit peptide; Transmembrane; Transmembrane helix
SRR122238_TR21292_c1_g1_i1_len=1399	0.7	COMT1_CATRO	Q:79-1158,H:1-360	100%ID	E:0	Caffeic acid 3-O-methyltransferase (CAOMT) (COMT) (EC 2.1.1.68) (S-adenosysl-L-methionine:caffeic acid 3-O-methyltransferase)	PF08100.8^Dimerisation^Dimerisation domain^34-85^E:1e-22`PF00891.15^Methyltransf_2^O-methyltransferase^129-345^E:7.8e-90	Catharanthus roseus (Madagascar periwinkle) (Vinca rosea)	PATHWAY: Aromatic compound metabolism; phenylpropanoid biosynthesis.	Lignin biosynthesis; Methyltransferase; S-adenosyl-L-methionine; Transferase
SRR122238_TR27687_c0_g1_i4_len=1417	0.7	.	.	.	.	.	PF00097.22^zf-C3HC4^Zinc finger, C3HC4 type (RING finger)^225-254^E:0.00012`PF13445.3^zf-RING_UBOX^RING-type zinc-finger^225-256^E:0.00066	.	.	.
SRR122238_TR49546_c0_g3_i1_len=1591	0.7	NTF2_ARATH	Q:1332-991,H:13-126	84.21%ID	E:8e-62	Nuclear transport factor 2 (NTF-2)	PF02136.17^NTF2^Nuclear transport factor 2 (NTF2) domain^7-120^E:1.2e-37	Arabidopsis thaliana (Mouse-ear cress)		Acetylation; Alternative splicing; Complete proteome; Cytoplasm; Protein transport; Reference proteome; Transport
SRR122238_TR56021_c0_g1_i1_len=844	0.7	RS15_PICMA	Q:131-580,H:1-151	82.78%ID	E:2e-73	40S ribosomal protein S15	PF00203.18^Ribosomal_S19^Ribosomal protein S19^95-176^E:1.9e-33	Picea mariana (Black spruce) (Abies mariana)		Ribonucleoprotein; Ribosomal protein
SRR122238_TR83537_c0_g1_i1_len=1015	0.7	RS11_SOYBN	Q:217-693,H:1-159	91.19%ID	E:1e-90	40S ribosomal protein S11	PF16205.2^Ribosomal_S17_N^Ribosomal_S17 N-terminal^4-72^E:1.9e-32`PF00366.17^Ribosomal_S17^Ribosomal protein S17^74-142^E:7.6e-25	Glycine max (Soybean) (Glycine hispida)		Complete proteome; RNA-binding; Reference proteome; Ribonucleoprotein; Ribosomal protein; rRNA-binding
SRR1271857_TR16004_c0_g2_i5_len=2418	0.7	TM205_XENLA	Q:2090-1665,H:19-164	32.19%ID	E:3e-21	Transmembrane protein 205	PF13432.3^TPR_16^Tetratricopeptide repeat^137-201^E:0.0017	Xenopus laevis (African clawed frog)		Membrane; Transmembrane; Transmembrane helix
SRR1271857_TR24082_c0_g1_i1_len=1273	0.7	SVP_ARATH	Q:199-951,H:1-238	56.35%ID	E:4e-82	MADS-box protein SVP (Protein SHORT VEGETATIVE PHASE)	PF00319.15^SRF-TF^SRF-type transcription factor (DNA-binding and dimerisation domain)^10-57^E:3.9e-25`PF01486.14^K-box^K-box region^96-172^E:2.9e-17	Arabidopsis thaliana (Mouse-ear cress)		Alternative splicing; Complete proteome; DNA-binding; Developmental protein; Differentiation; Flowering; Nucleus; Reference proteome; Repressor; Transcription; Transcription regulation
SRR1271857_TR42212_c0_g1_i1_len=506	0.7	.	.	.	.	.	.	.	.	.
SRR1271858_TR34356_c1_g2_i5_len=2176	0.7	PHF1_ARATH	Q:702-64,H:173-391	67.58%ID	E:1e-85	SEC12-like protein 1 (Protein PHOSPHATE TRANSPORTER TRAFFIC FACILITATOR 1) (PHF-1)	.	Arabidopsis thaliana (Mouse-ear cress)		Acetylation; Complete proteome; Endoplasmic reticulum; Membrane; Protein transport; Reference proteome; Repeat; Signal-anchor; Transmembrane; Transmembrane helix; Transport; WD repeat
SRR342017_TR17543_c3_g2_i1_len=1231	0.7	RS4_SOLTU	Q:154-942,H:1-264	92.05%ID	E:3e-164	40S ribosomal protein S4	PF08071.9^RS4NT^RS4NT (NUC023) domain^54-90^E:1.6e-19`PF01479.22^S4^S4 domain^98-141^E:4.1e-05`PF00900.17^Ribosomal_S4e^Ribosomal family S4e^146-220^E:1.5e-36`PF00467.26^KOW^KOW motif^228-261^E:1.6e-06`PF16121.2^40S_S4_C^40S ribosomal protein S4 C-terminus^263-308^E:6.4e-26	Solanum tuberosum (Potato)		Complete proteome; Cytoplasm; RNA-binding; Reference proteome; Ribonucleoprotein; Ribosomal protein; rRNA-binding
SRR342017_TR27856_c0_g1_i2_len=652	0.7	.	.	.	.	.	.	.	.	.
SRR342022_TR11933_c0_g2_i1_len=521	0.7	RPBAL_ARATH	Q:120-326,H:1-69	91.3%ID	E:1e-40	DNA-directed RNA polymerase subunit 10-like protein (ABC10) (DNA-directed RNA polymerase III subunit L) (DNA-directed RNA polymerases I, II, and III subunit RPABC5) (RNA polymerases I, II, and III subunit ABC5) (RPB10 homolog)	.	Arabidopsis thaliana (Mouse-ear cress)		Complete proteome; DNA-directed RNA polymerase; Metal-binding; Nucleus; Reference proteome; Transcription; Zinc
SRR342023_TR9852_c0_g1_i2_len=908	0.7	.	.	.	.	.	.	.	.	.
SRR648705_TR4575_c0_g2_i1_len=984	0.7	.	.	.	.	.	.	.	.	.
SRR648705_TR35443_c0_g2_i6_len=880	0.7	.	.	.	.	.	.	.	.	.
SRR648707_TR1321_c0_g2_i1_len=1444	0.7	Y3972_ARATH	Q:255-1028,H:1-258	69.88%ID	E:2e-117	Uncharacterized protein At3g49720	.	Arabidopsis thaliana (Mouse-ear cress)		Complete proteome; Golgi apparatus; Membrane; Reference proteome; Transmembrane; Transmembrane helix
SRR648707_TR4085_c0_g1_i3_len=1091	0.7	.	.	.	.	.	.	.	.	.
SRR924147_TR4590_c0_g3_i1_len=1444	0.7	RS5_CICAR	Q:195-773,H:5-197	89.12%ID	E:2e-122	40S ribosomal protein S5 (Fragment)	PF00177.18^Ribosomal_S7^Ribosomal protein S7p/S5e^63-208^E:8.1e-37	Cicer arietinum (Chickpea) (Garbanzo)		Ribonucleoprotein; Ribosomal protein
SRR924147_TR8824_c0_g2_i1_len=729	0.7	.	.	.	.	.	.	.	.	.
SRR924147_TR19135_c0_g1_i1_len=2261	0.7	SAM5B_DANRE	Q:323-1723,H:25-462	27.08%ID	E:7e-30	Sorting and assembly machinery component 50 homolog B	PF07244.12^POTRA^Surface antigen variable number repeat^127-203^E:7.7e-07`PF01103.20^Bac_surface_Ag^Surface antigen^233-577^E:1.1e-25	Danio rerio (Zebrafish) (Brachydanio rerio)		Complete proteome; Membrane; Mitochondrion; Mitochondrion outer membrane; Reference proteome; Transmembrane; Transmembrane beta strand
SRR924147_TR27885_c0_g3_i1_len=1189	0.7	EXOS1_HUMAN	Q:125-562,H:6-145	38.51%ID	E:7e-27	Exosome complex component CSL4 (Exosome component 1)	PF14382.3^ECR1_N^Exosome complex exonuclease RRP4 N-terminal region^43-80^E:5e-11`PF10447.6^EXOSC1^Exosome component EXOSC1/CSL4^134-177^E:1.8e-12	Homo sapiens (Human)		3D-structure; Complete proteome; Cytoplasm; Exosome; Nucleus; Phosphoprotein; RNA-binding; Reference proteome; rRNA processing
SRR924148_TR39344_c1_g1_i1_len=1978	0.7	CALM_LILLO	Q:209-655,H:1-149	100%ID	E:2e-96	Calmodulin (CaM)	PF00036.29^EF-hand_1^EF hand^12-40^E:2.4e-09`PF13499.3^EF-hand_7^EF-hand domain pair^12-73^E:1.9e-15`PF13405.3^EF-hand_6^EF-hand domain^12-41^E:1e-09`PF13202.3^EF-hand_5^EF hand^14-37^E:6.2e-05`PF13833.3^EF-hand_8^EF-hand domain pair^25-75^E:4.2e-14`PF00036.29^EF-hand_1^EF hand^48-75^E:1.7e-08`PF13202.3^EF-hand_5^EF hand^49-73^E:0.00014`PF13499.3^EF-hand_7^EF-hand domain pair^83-146^E:4.6e-18`PF0…	Lilium longiflorum (Trumpet lily)		Acetylation; Calcium; Metal-binding; Methylation; Repeat
SRR122236_TR28322_c0_g1_i1_len=853	0.69	TI22L_ARATH	Q:240-845,H:109-311	68.97%ID	E:7e-95	Protein TIC 22-like, chloroplastic (Translocon at the inner envelope membrane of chloroplasts 22-III) (AtTIC22-III)	PF04278.9^Tic22^Tic22-like family^10-279^E:1e-85	Arabidopsis thaliana (Mouse-ear cress)		Chloroplast; Complete proteome; Membrane; Plastid; Protein transport; Reference proteome; Transit peptide; Transport
SRR122238_TR7330_c0_g1_i3_len=784	0.69	DAD1_SOLLC	Q:81-440,H:1-116	87.5%ID	E:2e-67	Dolichyl-diphosphooligosaccharide--protein glycosyltransferase subunit DAD1 (Oligosaccharyl transferase subunit DAD1) (EC 2.4.99.18) (Defender against cell death 1) (DAD-1)	PF02109.13^DAD^DAD family^45-146^E:4.7e-37	Solanum lycopersicum (Tomato) (Lycopersicon esculentum)	PATHWAY: Protein modification; protein glycosylation.	Apoptosis; Complete proteome; Endoplasmic reticulum; Glycosyltransferase; Membrane; Reference proteome; Transferase; Transmembrane; Transmembrane helix
SRR122238_TR49920_c0_g1_i1_len=503	0.69	NLTP2_PRUAR	Q:200-403,H:1-68	72.06%ID	E:4e-27	Non-specific lipid-transfer protein 2 (LTP 2)	.	Prunus armeniaca (Apricot) (Armeniaca vulgaris)		Direct protein sequencing; Lipid-binding; Transport
SRR122238_TR53879_c0_g1_i1_len=1234	0.69	.	.	.	.	.	PF00542.16^Ribosomal_L12^Ribosomal protein L7/L12 C-terminal domain^124-190^E:3e-23	.	.	.
SRR1271857_TR12454_c0_g2_i10_len=3727	0.69	FMDA_METME	Q:2522-1911,H:210-401	53.43%ID	E:4e-67	Formamidase (EC 3.5.1.49) (Formamide amidohydrolase)	PF10343.6^Q_salvage^Potential Queuosine, Q, salvage protein family^47-306^E:2.9e-88	Methylophilus methylotrophus (Bacterium W3A1)		Direct protein sequencing; Hydrolase
SRR1271857_TR19747_c1_g1_i5_len=2755	0.69	R1A6_SOLDE	Q:65-2305,H:463-1234	32.83%ID	E:1e-91	Putative late blight resistance protein homolog R1A-6	PF00931.19^NB-ARC^NB-ARC domain^88-362^E:3.6e-72	Solanum demissum (Wild potato)		ATP-binding; Coiled coil; Cytoplasm; Hypersensitive response; Leucine-rich repeat; Membrane; Nucleotide-binding; Plant defense; Repeat
SRR1271857_TR30603_c1_g1_i4_len=1111	0.69	MVD1_HUMAN	Q:97-819,H:174-397	44.67%ID	E:3e-53	Diphosphomevalonate decarboxylase (EC 4.1.1.33) (Mevalonate (diphospho)decarboxylase) (MDDase) (Mevalonate pyrophosphate decarboxylase)	.	Homo sapiens (Human)	PATHWAY: Steroid biosynthesis; cholesterol biosynthesis.	3D-structure; ATP-binding; Acetylation; Cholesterol biosynthesis; Cholesterol metabolism; Complete proteome; Lipid biosynthesis; Lipid metabolism; Lyase; Nucleotide-binding; Phosphoprotein; Polymorphism; Reference proteome; Steroid biosynthesis; Steroid metabolism; Sterol biosynthesis; Sterol metabolism
SRR1271859_TR46352_c0_g1_i7_len=3662	0.69	KHSE_ARATH	Q:254-1312,H:15-370	73.6%ID	E:6e-138	Homoserine kinase (EC 2.7.1.39) (Protein DOWNY MILDEW RESISTANT 1)	PF00288.23^GHMP_kinases_N^GHMP kinases N terminal domain^152-217^E:1.6e-10`PF08544.10^GHMP_kinases_C^GHMP kinases C terminal^281-357^E:1.1e-09	Arabidopsis thaliana (Mouse-ear cress)	PATHWAY: Amino-acid biosynthesis; L-threonine biosynthesis; L-threonine from L-aspartate: step 4/5.	ATP-binding; Amino-acid biosynthesis; Chloroplast; Complete proteome; Kinase; Nucleotide-binding; Plant defense; Plastid; Reference proteome; Threonine biosynthesis; Transferase; Transit peptide
SRR1271859_TR46554_c1_g2_i2_len=765	0.69	MBD4_ARATH	Q:169-573,H:27-161	62.96%ID	E:1e-57	Methyl-CpG-binding domain-containing protein 4 (AtMBD4) (MBD04) (Methyl-CpG-binding protein MBD4)	PF07496.12^zf-CW^CW-type Zinc Finger^35-79^E:2.5e-08`PF01429.16^MBD^Methyl-CpG binding domain^96-159^E:4.1e-13	Arabidopsis thaliana (Mouse-ear cress)		Complete proteome; DNA-binding; Metal-binding; Nucleus; Reference proteome; Transcription; Transcription regulation; Zinc; Zinc-finger
SRR342019_TR8520_c0_g2_i1_len=661	0.69	RL30_LUPLU	Q:641-318,H:5-112	91.67%ID	E:1e-66	60S ribosomal protein L30	PF01248.23^Ribosomal_L7Ae^Ribosomal protein L7Ae/L30e/S12e/Gadd45 family^15-107^E:2.6e-24	Lupinus luteus (European yellow lupin)		Ribonucleoprotein; Ribosomal protein
SRR342022_TR29275_c0_g1_i13_len=2388	0.69	.	.	.	.	.	PF05553.8^DUF761^Cotton fibre expressed protein^536-563^E:1.8e-07	.	.	.
SRR342023_TR19445_c4_g8_i5_len=1287	0.69	RL8_SOLLC	Q:725-1000,H:147-238	98.91%ID	E:1e-54	60S ribosomal protein L8 (L2) (Ribosomal protein TL2)	.	Solanum lycopersicum (Tomato) (Lycopersicon esculentum)		Complete proteome; Cytoplasm; Reference proteome; Ribonucleoprotein; Ribosomal protein
SRR342023_TR24474_c0_g1_i1_len=724	0.69	SUI1_ORYSJ	Q:215-553,H:1-115	92.17%ID	E:1e-70	Protein translation factor SUI1 homolog (Protein GOS2) (Protein eIF1) (Translation initiation factor 1)	PF01253.19^SUI1^Translation initiation factor SUI1^28-102^E:5.4e-26	Oryza sativa subsp. japonica (Rice)		Complete proteome; Initiation factor; Protein biosynthesis; Reference proteome; Translation regulation
SRR646572_TR30031_c0_g1_i2_len=1681	0.69	.	.	.	.	.	.	.	.	.
SRR646604_TR2125_c0_g2_i1_len=2348	0.69	PSB4_ARATH	Q:183-920,H:1-246	73.98%ID	E:7e-133	Proteasome subunit beta type-4 (EC 3.4.25.1) (20S proteasome beta subunit G-1) (Proteasome component H) (Proteasome subunit beta type-7)	PF00227.23^Proteasome^Proteasome subunit^90-273^E:1.9e-33	Arabidopsis thaliana (Mouse-ear cress)		Complete proteome; Cytoplasm; Hydrolase; Nucleus; Protease; Proteasome; Reference proteome; Threonine protease; Zymogen
SRR646604_TR38278_c0_g1_i1_len=2686	0.69	E131_ARATH	Q:1927-623,H:33-467	85.06%ID	E:0	Glucan endo-1,3-beta-glucosidase 1 (EC 3.2.1.39) ((1->3)-beta-glucan endohydrolase 1) ((1->3)-beta-glucanase 1) (Beta-1,3-endoglucanase 1) (Beta-1,3-glucanase 1)	PF00332.15^Glyco_hydro_17^Glycosyl hydrolases family 17^39-358^E:2e-78`PF07983.10^X8^X8 domain^376-447^E:2.1e-21	Arabidopsis thaliana (Mouse-ear cress)		Alternative splicing; Cell membrane; Complete proteome; Disulfide bond; GPI-anchor; Glycoprotein; Glycosidase; Hydrolase; Lipoprotein; Membrane; Plant defense; Reference proteome; Signal
SRR648705_TR10166_c0_g1_i1_len=2649	0.69	PPR11_ARATH	Q:339-1280,H:4-316	60.51%ID	E:8e-155	Pentatricopeptide repeat-containing protein At1g05600	PF01535.17^PPR^PPR repeat^47-76^E:0.0013`PF01535.17^PPR^PPR repeat^87-111^E:0.027`PF13041.3^PPR_2^PPR repeat family^154-198^E:2.1e-10`PF01535.17^PPR^PPR repeat^154-177^E:0.012`PF12854.4^PPR_1^PPR repeat^181-209^E:1.2e-07`PF01535.17^PPR^PPR repeat^188-212^E:0.00088`PF01535.17^PPR^PPR repeat^227-256^E:0.22	Arabidopsis thaliana (Mouse-ear cress)		Complete proteome; Reference proteome; Repeat
SRR648705_TR24128_c0_g1_i1_len=715	0.69	.	.	.	.	.	.	.	.	.
SRR648705_TR32296_c0_g1_i2_len=1386	0.69	RS33_ARATH	Q:65-730,H:1-222	88.29%ID	E:2e-141	40S ribosomal protein S3-3	PF07650.14^KH_2^KH domain^20-93^E:8.3e-12`PF00189.17^Ribosomal_S3_C^Ribosomal protein S3, C-terminal domain^106-188^E:4.4e-25	Arabidopsis thaliana (Mouse-ear cress)		Complete proteome; Isopeptide bond; Phosphoprotein; RNA-binding; Reference proteome; Ribonucleoprotein; Ribosomal protein; Ubl conjugation
SRR648705_TR40017_c0_g2_i1_len=1061	0.69	CDI8_ARATH	Q:901-365,H:1-165	50.28%ID	E:2e-27	Cadmium-induced protein AS8	.	Arabidopsis thaliana (Mouse-ear cress)		Cadmium; Complete proteome; Reference proteome
SRR648705_TR43618_c0_g1_i8_len=808	0.69	RS12_HORVU	Q:169-528,H:24-143	81.67%ID	E:5e-66	40S ribosomal protein S12	PF01248.23^Ribosomal_L7Ae^Ribosomal protein L7Ae/L30e/S12e/Gadd45 family^25-118^E:1.3e-27	Hordeum vulgare (Barley)		Ribonucleoprotein; Ribosomal protein
SRR648707_TR8248_c0_g2_i1_len=1563	0.69	TT12_ARATH	Q:275-1468,H:107-504	48.99%ID	E:5e-118	Protein DETOXIFICATION 41 (AtDTX41) (Multidrug and toxic compound extrusion protein 41) (MATE protein 41) (Protein TANNIN-DEFICIENT SEED 3) (Protein TRANSPARENT TESTA 12)	PF01554.15^MatE^MatE^7-121^E:1.8e-25`PF01554.15^MatE^MatE^183-344^E:1.2e-30	Arabidopsis thaliana (Mouse-ear cress)	PATHWAY: Secondary metabolite biosynthesis; flavonoid biosynthesis.	Antiport; Complete proteome; Flavonoid biosynthesis; Membrane; Reference proteome; Transmembrane; Transmembrane helix; Transport; Vacuole
SRR648707_TR17590_c0_g2_i9_len=1614	0.69	GSTZ_EUPES	Q:301-927,H:11-219	65.55%ID	E:8e-95	Glutathione S-transferase zeta class (EC 2.5.1.18)	PF02798.17^GST_N^Glutathione S-transferase, N-terminal domain^13-86^E:2.9e-17`PF13417.3^GST_N_3^Glutathione S-transferase, N-terminal domain^16-92^E:2.1e-18`PF13409.3^GST_N_2^Glutathione S-transferase, N-terminal domain^22-87^E:2.9e-17`PF14497.3^GST_C_3^Glutathione S-transferase, C-terminal domain^139-208^E:0.0001	Euphorbia esula (Leafy spurge)		Cytoplasm; Transferase
SRR648707_TR22296_c0_g2_i1_len=981	0.69	FQRL1_ARATH	Q:183-791,H:1-203	88.18%ID	E:6e-117	Probable NAD(P)H dehydrogenase (quinone) FQR1-like 1 (EC 1.6.5.2)	PF02525.14^Flavodoxin_2^Flavodoxin-like fold^4-120^E:2.4e-06`PF03358.12^FMN_red^NADPH-dependent FMN reductase^17-143^E:1e-11	Arabidopsis thaliana (Mouse-ear cress)		Complete proteome; FMN; Flavoprotein; NAD; NADP; Nucleotide-binding; Oxidoreductase; Reference proteome
SRR648707_TR32939_c0_g1_i2_len=1901	0.69	.	.	.	.	.	.	.	.	.
SRR924147_TR4088_c0_g1_i1_len=1198	0.69	DCNL4_MOUSE	Q:1030-338,H:59-290	40.08%ID	E:5e-44	DCN1-like protein 4 (DCUN1 domain-containing protein 4) (Defective in cullin neddylation protein 1-like protein 4)	PF03556.12^Cullin_binding^Cullin binding^110-224^E:8.2e-26	Mus musculus (Mouse)		Complete proteome; Isopeptide bond; Reference proteome; Ubl conjugation
SRR924147_TR5432_c0_g1_i1_len=1765	0.69	BRTL3_ARATH	Q:541-1434,H:128-425	80.2%ID	E:1e-169	Probable mitochondrial adenine nucleotide transporter BTL3 (Adenine nucleotide transporter BT1-like protein 3)	PF00153.24^Mito_carr^Mitochondrial carrier protein^182-268^E:4.3e-18`PF00153.24^Mito_carr^Mitochondrial carrier protein^275-362^E:3.5e-19`PF00153.24^Mito_carr^Mitochondrial carrier protein^389-475^E:1e-18	Arabidopsis thaliana (Mouse-ear cress)		Complete proteome; Membrane; Mitochondrion; Mitochondrion inner membrane; Reference proteome; Repeat; Transmembrane; Transmembrane helix; Transport
SRR924147_TR6316_c0_g4_i1_len=1219	0.69	SKU5_ARATH	Q:643-891,H:88-170	72.29%ID	E:2e-32	Monocopper oxidase-like protein SKU5 (Skewed roots)	.	Arabidopsis thaliana (Mouse-ear cress)		Cell membrane; Cell wall; Complete proteome; Copper; Direct protein sequencing; GPI-anchor; Glycoprotein; Lipoprotein; Membrane; Metal-binding; Reference proteome; Secreted; Signal
SRR924147_TR8210_c0_g2_i3_len=1971	0.69	KAN2_ARATH	Q:896-282,H:194-386	69.08%ID	E:4e-70	Probable transcription factor KAN2 (Protein KANADI 2)	PF00249.28^Myb_DNA-binding^Myb-like DNA-binding domain^201-252^E:2.6e-07	Arabidopsis thaliana (Mouse-ear cress)		Complete proteome; Developmental protein; Differentiation; Nucleus; Reference proteome; Transcription; Transcription regulation
SRR924147_TR10491_c0_g1_i4_len=2256	0.69	TT12_ARATH	Q:169-1695,H:17-496	40.78%ID	E:4e-96	Protein DETOXIFICATION 41 (AtDTX41) (Multidrug and toxic compound extrusion protein 41) (MATE protein 41) (Protein TANNIN-DEFICIENT SEED 3) (Protein TRANSPARENT TESTA 12)	PF01554.15^MatE^MatE^54-214^E:1.8e-31`PF01554.15^MatE^MatE^275-409^E:1.2e-26	Arabidopsis thaliana (Mouse-ear cress)	PATHWAY: Secondary metabolite biosynthesis; flavonoid biosynthesis.	Antiport; Complete proteome; Flavonoid biosynthesis; Membrane; Reference proteome; Transmembrane; Transmembrane helix; Transport; Vacuole
SRR924147_TR13365_c1_g2_i1_len=1659	0.69	.	.	.	.	.	PF06644.8^ATP11^ATP11 protein^71-236^E:2.3e-38	.	.	.
SRR924147_TR17494_c0_g1_i1_len=1959	0.69	OST1B_ARATH	Q:113-1477,H:7-461	64.18%ID	E:0	Dolichyl-diphosphooligosaccharide--protein glycosyltransferase subunit 1B (EC 2.4.99.18) (Ribophorin IB) (RPN-IB) (Ribophorin-1B)	PF04597.11^Ribophorin_I^Ribophorin I^59-485^E:1.3e-143	Arabidopsis thaliana (Mouse-ear cress)	PATHWAY: Protein modification; protein glycosylation.	Complete proteome; Endoplasmic reticulum; Glycoprotein; Glycosyltransferase; Membrane; Reference proteome; Signal; Transferase; Transmembrane; Transmembrane helix
SRR924147_TR22372_c0_g1_i8_len=2800	0.69	GDL66_ARATH	Q:878-1552,H:126-350	64.89%ID	E:3e-97	GDSL esterase/lipase At4g26790 (EC 3.1.1.-) (Extracellular lipase At4g26790)	PF00657.19^Lipase_GDSL^GDSL-like Lipase/Acylhydrolase^1-178^E:9.2e-14	Arabidopsis thaliana (Mouse-ear cress)		Complete proteome; Glycoprotein; Hydrolase; Lipid degradation; Lipid metabolism; Reference proteome; Secreted; Signal
SRR924148_TR30309_c0_g1_i1_len=808	0.69	.	.	.	.	.	.	.	.	.
SRR122238_TR40386_c0_g1_i5_len=1642	0.68	.	.	.	.	.	PF09805.6^Nop25^Nucleolar protein 12 (25kDa)^18-78^E:6.1e-17	.	.	.
SRR122238_TR82345_c0_g1_i1_len=1746	0.68	.	.	.	.	.	PF00013.26^KH_1^KH domain^42-107^E:5.1e-14`PF00013.26^KH_1^KH domain^128-193^E:6.7e-10`PF00013.26^KH_1^KH domain^249-313^E:3.9e-12	.	.	.
SRR122238_TR88706_c0_g1_i1_len=1546	0.68	.	.	.	.	.	.	.	.	.
SRR342017_TR18600_c2_g3_i1_len=2170	0.68	KGLT_PETHY	Q:840-274,H:259-449	68.59%ID	E:7e-137	Kaempferol 3-O-beta-D-galactosyltransferase (F3GalTase) (EC 2.4.1.234)	PF00557.21^Peptidase_M24^Metallopeptidase family M24^12-152^E:7e-34`PF16188.2^Peptidase_M24_C^C-terminal region of peptidase_M24^165-224^E:2.3e-24	Petunia hybrida (Petunia)		Direct protein sequencing; Glycosyltransferase; Signal; Transferase
SRR342019_TR36869_c1_g1_i4_len=1215	0.68	R18A1_ARATH	Q:584-246,H:66-178	89.38%ID	E:6e-67	60S ribosomal protein L18a-1	PF01775.14^Ribosomal_L18A^Ribosomal proteins 50S-L18Ae/60S-L20/60S-L18A^24-83^E:1.9e-20	Arabidopsis thaliana (Mouse-ear cress)		Complete proteome; Reference proteome; Ribonucleoprotein; Ribosomal protein
SRR342022_TR9605_c0_g2_i1_len=1382	0.68	.	.	.	.	.	PF05641.9^Agenet^Agenet domain^12-60^E:6.9e-11	.	.	.
SRR342022_TR28746_c0_g3_i3_len=926	0.68	CTL2_ARATH	Q:91-897,H:50-319	80.74%ID	E:3e-165	Chitinase-like protein 2 (AtCTL2)	PF00182.16^Glyco_hydro_19^Chitinase class I^2-184^E:4.3e-53	Arabidopsis thaliana (Mouse-ear cress)		Complete proteome; Disulfide bond; Glycoprotein; Reference proteome; Secreted; Signal
SRR342023_TR6803_c0_g13_i3_len=1614	0.68	ODPA1_ARATH	Q:188-1123,H:78-389	87.18%ID	E:0	Pyruvate dehydrogenase E1 component subunit alpha-1, mitochondrial (PDHE1-A) (EC 1.2.4.1)	PF00676.17^E1_dh^Dehydrogenase E1 component^1-259^E:1e-107`PF02775.18^TPP_enzyme_C^Thiamine pyrophosphate enzyme, C-terminal TPP binding domain^49-165^E:1.3e-05`PF13292.3^DXP_synthase_N^1-deoxy-D-xylulose-5-phosphate synthase^56-126^E:3.1e-05	Arabidopsis thaliana (Mouse-ear cress)		Complete proteome; Glycolysis; Mitochondrion; Oxidoreductase; Pyruvate; Reference proteome; Thiamine pyrophosphate; Transit peptide
SRR342023_TR11333_c1_g4_i3_len=1664	0.68	HAT22_ARATH	Q:626-1504,H:1-278	53.55%ID	E:1e-67	Homeobox-leucine zipper protein HAT22 (Homeodomain-leucine zipper protein HAT22) (HD-ZIP protein 22)	PF00046.26^Homeobox^Homeobox domain^149-203^E:1.6e-16`PF02183.15^HALZ^Homeobox associated leucine zipper^205-239^E:5.7e-10	Arabidopsis thaliana (Mouse-ear cress)		Complete proteome; DNA-binding; Homeobox; Nucleus; Phosphoprotein; Reference proteome; Transcription; Transcription regulation
SRR646596_TR19788_c0_g1_i2_len=1764	0.68	.	.	.	.	.	.	.	.	.
SRR648705_TR4362_c0_g1_i5_len=1434	0.68	PHB2_ARATH	Q:208-1008,H:1-267	79.55%ID	E:2e-154	Prohibitin-2, mitochondrial (Atphb2)	PF01145.22^Band_7^SPFH domain / Band 7 family^38-213^E:6.2e-23	Arabidopsis thaliana (Mouse-ear cress)		Alternative splicing; Coiled coil; Complete proteome; Membrane; Mitochondrion; Mitochondrion inner membrane; Reference proteome; Signal-anchor; Transmembrane; Transmembrane helix
SRR648705_TR17190_c0_g1_i3_len=2888	0.68	RNZN_WHEAT	Q:206-526,H:7-113	76.64%ID	E:1e-65	Nuclear ribonuclease Z (RNase Z) (EC 3.1.26.11) (Zinc phosphodiesterase ELAC) (tRNA 3 endonuclease) (tRNase Z) (Fragment)	.	Triticum aestivum (Wheat)		Complete proteome; Direct protein sequencing; Endonuclease; Hydrolase; Metal-binding; Nuclease; Nucleus; Reference proteome; Zinc; tRNA processing
SRR648705_TR20669_c0_g3_i1_len=1505	0.68	.	.	.	.	.	.	.	.	.
SRR648707_TR1968_c0_g1_i2_len=1743	0.68	SYH_THEAC	Q:459-1415,H:3-317	39.88%ID	E:6e-59	Histidine--tRNA ligase (EC 6.1.1.21) (Histidyl-tRNA synthetase) (HisRS)	PF13393.3^tRNA-synt_His^Histidyl-tRNA synthetase^102-406^E:4.4e-45`PF01409.17^tRNA-synt_2d^tRNA synthetases class II core domain (F)^120-247^E:0.00012`PF00587.22^tRNA-synt_2b^tRNA synthetase class II core domain (G, H, P, S and T)^157-251^E:3.1e-10	Thermoplasma acidophilum (strain ATCC 25905 / DSM 1728 / JCM 9062 / NBRC 15155 / AMRC-C165)		3D-structure; ATP-binding; Aminoacyl-tRNA synthetase; Complete proteome; Cytoplasm; Ligase; Nucleotide-binding; Protein biosynthesis; Reference proteome
SRR648707_TR29736_c0_g2_i1_len=1174	0.68	NLAL1_ARATH	Q:834-535,H:51-150	88%ID	E:5e-55	Putative H/ACA ribonucleoprotein complex subunit 1-like protein 1	PF04410.11^Gar1^Gar1/Naf1 RNA binding region^32-136^E:1.4e-36	Arabidopsis thaliana (Mouse-ear cress)		Complete proteome; Nucleus; RNA-binding; Reference proteome; Ribonucleoprotein; Ribosome biogenesis; rRNA processing
SRR924147_TR6767_c0_g1_i1_len=1996	0.68	GMPAB_DANRE	Q:499-1716,H:4-422	45.56%ID	E:1e-121	Mannose-1-phosphate guanyltransferase alpha-B (EC 2.7.7.13) (GDP-mannose pyrophosphorylase A-B) (GTP-mannose-1-phosphate guanylyltransferase apha-B)	PF00483.20^NTP_transferase^Nucleotidyl transferase^10-209^E:4.7e-29`PF12804.4^NTP_transf_3^MobA-like NTP transferase domain^10-124^E:3.7e-06`PF00132.21^Hexapep^Bacterial transferase hexapeptide (six repeats)^297-328^E:1.3e-05	Danio rerio (Zebrafish) (Brachydanio rerio)	PATHWAY: Nucleotide-sugar biosynthesis; GDP-alpha-D-mannose biosynthesis; GDP-alpha-D-mannose from alpha-D-mannose 1-phosphate (GTP route): step 1/1.	Complete proteome; GTP-binding; Nucleotide-binding; Nucleotidyltransferase; Reference proteome; Transferase
SRR924147_TR26134_c1_g4_i2_len=3257	0.68	SYQ_LUPLU	Q:296-2671,H:6-794	77.4%ID	E:0	Glutamine--tRNA ligase (EC 6.1.1.18) (Glutaminyl-tRNA synthetase) (GlnRS)	PF04558.12^tRNA_synt_1c_R1^Glutaminyl-tRNA synthetase, non-specific RNA binding region part 1^18-174^E:6.1e-53`PF04557.12^tRNA_synt_1c_R2^Glutaminyl-tRNA synthetase, non-specific RNA binding region part 2^177-270^E:1.9e-12`PF00749.18^tRNA-synt_1c^tRNA synthetases class I (E and Q), catalytic domain^277-582^E:9.5e-121`PF03950.15^tRNA-synt_1c_C^tRNA synthetases class I (E and Q), anti-codon binding…	Lupinus luteus (European yellow lupin)		ATP-binding; Aminoacyl-tRNA synthetase; Ligase; Nucleotide-binding; Protein biosynthesis
SRR924147_TR28099_c0_g4_i3_len=988	0.68	.	.	.	.	.	.	.	.	.
SRR924147_TR36816_c0_g2_i1_len=1050	0.68	TOM20_SOLTU	Q:138-596,H:1-153	75.82%ID	E:9e-79	Mitochondrial import receptor subunit TOM20 (Translocase of outer membrane 20 kDa subunit)	PF06552.9^TOM20_plant^Plant specific mitochondrial import receptor subunit TOM20^7-165^E:7.7e-77	Solanum tuberosum (Potato)		Complete proteome; Direct protein sequencing; Membrane; Mitochondrion; Mitochondrion outer membrane; Protein transport; Reference proteome; TPR repeat; Transmembrane; Transmembrane helix; Transport
SRR924148_TR2191_c0_g2_i3_len=1032	0.68	MUB3_ARATH	Q:301-654,H:1-118	72.03%ID	E:2e-56	Membrane-anchored ubiquitin-fold protein 3 (AtMUB3) (Membrane-anchored ub-fold protein 3) (ATGP4)	.	Arabidopsis thaliana (Mouse-ear cress)		Cell membrane; Complete proteome; Lipoprotein; Membrane; Methylation; Palmitate; Prenylation; Reference proteome
SRR924148_TR5782_c0_g1_i1_len=1026	0.68	.	.	.	.	.	PF02466.16^Tim17^Tim17/Tim22/Tim23/Pmp24 family^35-127^E:1e-09	.	.	.
SRR122238_TR17700_c0_g2_i1_len=727	0.67	RL222_ARATH	Q:524-228,H:17-115	83.84%ID	E:9e-43	60S ribosomal protein L22-2	PF01776.14^Ribosomal_L22e^Ribosomal L22e protein family^16-124^E:8e-46	Arabidopsis thaliana (Mouse-ear cress)		Complete proteome; Reference proteome; Ribonucleoprotein; Ribosomal protein
SRR122238_TR22755_c0_g1_i2_len=1107	0.67	VIT1_ARATH	Q:186-887,H:16-249	82.48%ID	E:3e-107	Vacuolar iron transporter 1 (AtVIT1)	PF01988.16^VIT1^VIT family^24-234^E:6.7e-72	Arabidopsis thaliana (Mouse-ear cress)		Complete proteome; Ion transport; Iron; Iron transport; Membrane; Reference proteome; Transmembrane; Transmembrane helix; Transport; Vacuole
SRR122238_TR39381_c2_g2_i2_len=2128	0.67	R1A6_SOLDE	Q:1087-2,H:484-848	38.32%ID	E:8e-69	Putative late blight resistance protein homolog R1A-6	PF00931.19^NB-ARC^NB-ARC domain^393-667^E:2.4e-72	Solanum demissum (Wild potato)		ATP-binding; Coiled coil; Cytoplasm; Hypersensitive response; Leucine-rich repeat; Membrane; Nucleotide-binding; Plant defense; Repeat
SRR122238_TR56561_c0_g1_i4_len=2115	0.67	NIA_PETHY	Q:110-1828,H:342-909	85.69%ID	E:0	Nitrate reductase [NADH] (NR) (EC 1.7.1.1)	PF00173.25^Cyt-b5^Cytochrome b5-like Heme/Steroid binding domain^76-144^E:6.4e-23`PF00970.21^FAD_binding_6^Oxidoreductase FAD-binding domain^196-302^E:4.2e-34`PF00175.18^NAD_binding_1^Oxidoreductase NAD-binding domain^322-430^E:1.1e-35	Petunia hybrida (Petunia)		Disulfide bond; FAD; Flavoprotein; Heme; Iron; Metal-binding; Molybdenum; NAD; Nitrate assimilation; Oxidoreductase
SRR1271857_TR4648_c0_g1_i2_len=787	0.67	NAP1C_TOBAC	Q:135-662,H:126-301	90.34%ID	E:1e-86	Nucleosome assembly protein 1;3 (NtNAP1;3) (Nucleosome assembly protein 1-like 3) (NtNAP1_L3)	PF00956.15^NAP^Nucleosome assembly protein (NAP)^32-217^E:9.1e-67	Nicotiana tabacum (Common tobacco)		Chaperone; Coiled coil; Cytoplasm; Lipoprotein; Methylation; Nucleus; Prenylation
SRR1271857_TR37691_c0_g1_i3_len=1157	0.67	.	.	.	.	.	PF06232.8^ATS3^Embryo-specific protein 3, (ATS3)^30-132^E:4.1e-07`PF01477.20^PLAT^PLAT/LH2 domain^36-153^E:2.2e-14	.	.	.
SRR1271858_TR12774_c0_g1_i1_len=1818	0.67	TIF6B_ARATH	Q:264-908,H:1-202	38.86%ID	E:4e-21	Protein TIFY 6B (Jasmonate ZIM domain-containing protein 3) (Protein JASMONATE INSENSITIVE 3)	PF06200.11^tify^tify domain^188-216^E:2.7e-14	Arabidopsis thaliana (Mouse-ear cress)		Alternative splicing; Complete proteome; Jasmonic acid signaling pathway; Nucleus; Plant defense; Reference proteome; Transcription; Transcription regulation; Ubl conjugation
SRR1271858_TR41214_c0_g1_i5_len=2963	0.67	METE_CATRO	Q:143-2656,H:1-765	90.57%ID	E:0	5-methyltetrahydropteroyltriglutamate--homocysteine methyltransferase (EC 2.1.1.14) (Cobalamin-independent methionine synthase isozyme) (Vitamin-B12-independent methionine synthase isozyme)	PF08267.9^Meth_synt_1^Cobalamin-independent synthase, N-terminal domain^3-315^E:1.2e-121`PF01717.15^Meth_synt_2^Cobalamin-independent synthase, Catalytic domain^432-492^E:6.5e-20	Catharanthus roseus (Madagascar periwinkle) (Vinca rosea)	PATHWAY: Amino-acid biosynthesis; L-methionine biosynthesis via de novo pathway; L-methionine from L-homocysteine (MetE route): step 1/1.	Amino-acid biosynthesis; Cytoplasm; Metal-binding; Methionine biosynthesis; Methyltransferase; Transferase; Zinc
SRR1271859_TR31325_c0_g1_i8_len=1980	0.67	.	.	.	.	.	PF08320.9^PIG-X^PIG-X / PBN1^87-265^E:7.7e-23	.	.	.
SRR342017_TR15642_c4_g1_i1_len=633	0.67	.	.	.	.	.	.	.	.	.
SRR342019_TR30915_c1_g3_i18_len=3972	0.67	AP2_ARATH	Q:2078-2770,H:118-314	69.49%ID	E:2e-81	Floral homeotic protein APETALA 2	PF00847.17^AP2^AP2 domain^153-202^E:2.6e-09`PF00847.17^AP2^AP2 domain^245-284^E:2.7e-05	Arabidopsis thaliana (Mouse-ear cress)		Activator; Complete proteome; DNA-binding; Developmental protein; Differentiation; Flowering; Nucleus; Reference proteome; Repeat; Transcription; Transcription regulation
SRR342022_TR32608_c0_g2_i3_len=1445	0.67	.	.	.	.	.	PF11152.5^DUF2930^Protein of unknown function (DUF2930)^86-296^E:2.4e-60	.	.	.
SRR342023_TR22494_c1_g1_i3_len=1277	0.67	.	.	.	.	.	PF13259.3^DUF4050^Protein of unknown function (DUF4050)^62-102^E:2.5e-11	.	.	.
SRR646572_TR24181_c0_g1_i4_len=2840	0.67	.	.	.	.	.	PF00076.19^RRM_1^RNA recognition motif. (a.k.a. RRM, RBD, or RNP domain)^235-303^E:3.3e-14	.	.	.
SRR646572_TR33250_c0_g1_i1_len=1837	0.67	POLX_TOBAC	Q:1837-8,H:567-1161	44.98%ID	E:7e-166	Retrovirus-related Pol polyprotein from transposon TNT 1-94 [Includes: Protease (EC 3.4.23.-); Reverse transcriptase (EC 2.7.7.49); Endonuclease]	.	Nicotiana tabacum (Common tobacco)		Aspartyl protease; Endonuclease; Hydrolase; Metal-binding; Nuclease; Nucleotidyltransferase; Protease; RNA-directed DNA polymerase; Transferase; Transposable element; Zinc; Zinc-finger
SRR648705_TR7095_c1_g1_i1_len=5008	0.67	NU155_ARATH	Q:316-4782,H:1-1464	70.27%ID	E:0	Nuclear pore complex protein NUP155 (Nucleoporin 155)	PF08801.8^Nucleoporin_N^Nup133 N terminal like^54-545^E:4.2e-83`PF03177.11^Nucleoporin_C^Non-repetitive/WGA-negative nucleoporin C-terminal^877-1298^E:6.1e-08	Arabidopsis thaliana (Mouse-ear cress)		Acetylation; Complete proteome; Nuclear pore complex; Nucleus; Protein transport; Reference proteome; Translocation; Transport; mRNA transport
SRR648705_TR21994_c0_g4_i10_len=2646	0.67	SG1_RAUSE	Q:985-2382,H:81-531	73.66%ID	E:0	Strictosidine-O-beta-D-glucosidase (EC 3.2.1.105)	PF00232.15^Glyco_hydro_1^Glycosyl hydrolase family 1^1-416^E:1.2e-125	Rauvolfia serpentina (Serpentine wood) (Ophioxylon serpentinum)		3D-structure; Alkaloid metabolism; Glycosidase; Hydrolase
SRR648705_TR28684_c0_g1_i11_len=1986	0.67	YK50_YEAST	Q:184-1179,H:15-350	33.91%ID	E:1e-48	Uncharacterized protein YKR070W	PF13344.3^Hydrolase_6^Haloacid dehalogenase-like hydrolase^63-167^E:2.2e-20`PF13242.3^Hydrolase_like^HAD-hyrolase-like^295-386^E:1.5e-15	Saccharomyces cerevisiae (strain ATCC 204508 / S288c) (Baker's yeast)		3D-structure; Complete proteome; Reference proteome
SRR648705_TR28843_c0_g1_i1_len=3207	0.67	ERMP1_MOUSE	Q:570-1568,H:101-424	37.35%ID	E:1e-54	Endoplasmic reticulum metallopeptidase 1 (EC 3.4.-.-) (Felix-ina)	PF04389.14^Peptidase_M28^Peptidase family M28^170-354^E:4.3e-38	Mus musculus (Mouse)		Acetylation; Alternative splicing; Complete proteome; Disulfide bond; Endoplasmic reticulum; Glycoprotein; Hydrolase; Membrane; Metal-binding; Metalloprotease; Protease; Reference proteome; Transmembrane; Transmembrane helix; Zinc
SRR648707_TR31721_c0_g2_i1_len=1194	0.67	P24B3_ARATH	Q:256-819,H:27-214	88.83%ID	E:1e-120	Transmembrane emp24 domain-containing protein p24beta3 (p24 family protein beta2) (p24beta2) (p24 family protein beta3) (p24beta3)	PF01105.21^EMP24_GP25L^emp24/gp25L/p24 family/GOLD^38-210^E:3.8e-42	Arabidopsis thaliana (Mouse-ear cress)		Coiled coil; Complete proteome; ER-Golgi transport; Glycoprotein; Golgi apparatus; Membrane; Methylation; Protein transport; Reference proteome; Signal; Transmembrane; Transmembrane helix; Transport
SRR924147_TR2700_c0_g1_i1_len=1692	0.67	AHSA_DICDI	Q:1396-353,H:1-378	28.76%ID	E:3e-44	Activator of 90 kDa heat shock protein ATPase homolog	PF09229.8^Aha1_N^Activator of Hsp90 ATPase, N-terminal^29-164^E:1.3e-29`PF08327.8^AHSA1^Activator of Hsp90 ATPase homolog 1-like protein^227-346^E:7.9e-13	Dictyostelium discoideum (Slime mold)		Chaperone; Complete proteome; Cytoplasm; Reference proteome
SRR924147_TR9369_c4_g6_i1_len=1010	0.67	.	.	.	.	.	PF09446.7^VMA21^VMA21-like domain^9-71^E:1.6e-20	.	.	.
SRR924147_TR19835_c0_g1_i1_len=719	0.67	.	.	.	.	.	.	.	.	.
SRR924147_TR23772_c0_g2_i1_len=989	0.67	Y2416_ARATH	Q:307-642,H:1-111	78.57%ID	E:2e-55	Uncharacterized protein At2g34160	.	Arabidopsis thaliana (Mouse-ear cress)		3D-structure; Acetylation; Complete proteome; Reference proteome
SRR924147_TR34790_c0_g1_i1_len=1751	0.67	G3PC_SINAL	Q:197-1168,H:1-324	91.05%ID	E:0	Glyceraldehyde-3-phosphate dehydrogenase, cytosolic (EC 1.2.1.12)	PF00044.21^Gp_dh_N^Glyceraldehyde 3-phosphate dehydrogenase, NAD binding domain^6-156^E:1e-55`PF02800.17^Gp_dh_C^Glyceraldehyde 3-phosphate dehydrogenase, C-terminal domain^161-318^E:2.5e-72	Sinapis alba (White mustard) (Brassica hirta)	PATHWAY: Carbohydrate degradation; glycolysis; pyruvate from D-glyceraldehyde 3-phosphate: step 1/5.	Cytoplasm; Glycolysis; NAD; Oxidoreductase; S-nitrosylation
SRR924148_TR2767_c0_g1_i1_len=2082	0.67	HIS4_ARATH	Q:1947-1048,H:45-343	79.8%ID	E:0	Imidazole glycerol phosphate synthase hisHF, chloroplastic (IGP synthase) (IGPS) (ImGP synthase) (Protein HISTIDINE BIOSYNTHESIS 4) [Includes: Glutamine amidotransferase (EC 2.4.2.-); Cyclase (EC 4.1.3.-)]	PF00117.25^GATase^Glutamine amidotransferase class-I^70-263^E:7.8e-22`PF01174.16^SNO^SNO glutamine amidotransferase family^76-256^E:5.2e-05`PF07685.11^GATase_3^CobB/CobQ-like glutamine amidotransferase domain^93-170^E:1.5e-06	Arabidopsis thaliana (Mouse-ear cress)	PATHWAY: Amino-acid biosynthesis; L-histidine biosynthesis; L-histidine from 5-phospho-alpha-D-ribose 1-diphosphate: step 5/9.	Amino-acid biosynthesis; Chloroplast; Complete proteome; Glutamine amidotransferase; Histidine biosynthesis; Lyase; Multifunctional enzyme; Plastid; Reference proteome; Transferase; Transit peptide
SRR924148_TR21869_c0_g2_i1_len=1529	0.67	RL3_ORYSJ	Q:133-1299,H:1-389	86.89%ID	E:0	60S ribosomal protein L3	PF00297.19^Ribosomal_L3^Ribosomal protein L3^1-370^E:8.6e-194	Oryza sativa subsp. japonica (Rice)		Complete proteome; Cytoplasm; Reference proteome; Ribonucleoprotein; Ribosomal protein
SRR924148_TR34256_c6_g1_i8_len=632	0.67	SG1_RAUSE	Q:356-631,H:440-530	69.89%ID	E:2e-33	Strictosidine-O-beta-D-glucosidase (EC 3.2.1.105)	.	Rauvolfia serpentina (Serpentine wood) (Ophioxylon serpentinum)		3D-structure; Alkaloid metabolism; Glycosidase; Hydrolase
SRR924148_TR36549_c0_g3_i1_len=832	0.67	SMU2_ARATH	Q:200-445,H:1-82	65.85%ID	E:1e-26	Suppressor of mec-8 and unc-52 protein homolog 2 (AtSMU-2) (Protein RED-like) (RNA splicing protein SMU2)	.	Arabidopsis thaliana (Mouse-ear cress)		Complete proteome; Nucleus; Phosphoprotein; Reference proteome; Repeat
SRR924148_TR36785_c0_g1_i2_len=2439	0.67	METC_ARATH	Q:2272-1100,H:20-409	71.1%ID	E:0	Cystathionine beta-lyase, chloroplastic (CBL) (EC 4.4.1.8) (Beta-cystathionase) (Cysteine lyase)	PF01053.17^Cys_Met_Meta_PP^Cys/Met metabolism PLP-dependent enzyme^97-416^E:3.5e-116`PF00155.18^Aminotran_1_2^Aminotransferase class I and II^137-261^E:9.6e-05`PF00266.16^Aminotran_5^Aminotransferase class-V^204-289^E:5.2e-06	Arabidopsis thaliana (Mouse-ear cress)	PATHWAY: Amino-acid biosynthesis; L-methionine biosynthesis via de novo pathway; L-homocysteine from L-cystathionine: step 1/1.	3D-structure; Alternative splicing; Amino-acid biosynthesis; Chloroplast; Complete proteome; Lyase; Methionine biosynthesis; Plastid; Pyridoxal phosphate; Reference proteome; Transit peptide
SRR122237_TR13153_c0_g1_i2_len=1490	0.66	RL3_ORYSJ	Q:1430-264,H:1-389	88.43%ID	E:0	60S ribosomal protein L3	PF00297.19^Ribosomal_L3^Ribosomal protein L3^1-370^E:7.1e-196	Oryza sativa subsp. japonica (Rice)		Complete proteome; Cytoplasm; Reference proteome; Ribonucleoprotein; Ribosomal protein
SRR122238_TR965_c0_g1_i3_len=1494	0.66	GSTF8_ARATH	Q:1258-632,H:54-261	47.85%ID	E:3e-61	Glutathione S-transferase F8, chloroplastic (AtGSTF8) (EC 2.5.1.18) (AtGSTF5) (GST class-phi member 8) (Glutathione S-transferase 6)	PF02798.17^GST_N^Glutathione S-transferase, N-terminal domain^4-76^E:3.1e-18`PF13417.3^GST_N_3^Glutathione S-transferase, N-terminal domain^8-83^E:1.1e-13`PF13409.3^GST_N_2^Glutathione S-transferase, N-terminal domain^16-78^E:7.3e-11`PF00043.22^GST_C^Glutathione S-transferase, C-terminal domain^120-206^E:4.1e-10`PF13410.3^GST_C_2^Glutathione S-transferase, C-terminal domain^135-186^E:6.1e-06	Arabidopsis thaliana (Mouse-ear cress)		Alternative splicing; Chloroplast; Complete proteome; Cytoplasm; Detoxification; Oxidoreductase; Peroxidase; Phosphoprotein; Plastid; Reference proteome; Stress response; Transferase; Transit peptide
SRR122238_TR4518_c0_g1_i2_len=725	0.66	TRXH1_TOBAC	Q:117-467,H:7-120	64.1%ID	E:2e-50	Thioredoxin H-type 1 (Trx-H1)	PF00085.17^Thioredoxin^Thioredoxin^18-115^E:2.2e-31`PF13098.3^Thioredoxin_2^Thioredoxin-like domain^32-111^E:1.6e-06`PF14595.3^Thioredoxin_9^Thioredoxin^32-111^E:3.4e-06	Nicotiana tabacum (Common tobacco)		Cytoplasm; Disulfide bond; Electron transport; Redox-active center; Transport
SRR122238_TR33543_c2_g3_i5_len=675	0.66	.	.	.	.	.	.	.	.	.
SRR122238_TR42037_c0_g1_i3_len=1024	0.66	.	.	.	.	.	.	.	.	.
SRR122238_TR43543_c0_g1_i6_len=861	0.66	PABN2_ARATH	Q:129-599,H:64-219	86.62%ID	E:2e-82	Polyadenylate-binding protein 2 (AtPabN2) (AtPabN3) (Poly(A)-binding protein 2) (Nuclear poly(A)-binding protein 2) (Poly(A)-binding protein II) (PABII)	PF00076.19^RRM_1^RNA recognition motif. (a.k.a. RRM, RBD, or RNP domain)^50-118^E:1.5e-17`PF13893.3^RRM_5^RNA recognition motif. (a.k.a. RRM, RBD, or RNP domain)^63-121^E:0.019	Arabidopsis thaliana (Mouse-ear cress)		Coiled coil; Complete proteome; Cytoplasm; Nucleus; RNA-binding; Reference proteome
SRR122238_TR63372_c0_g1_i2_len=810	0.66	NDUS7_BRAOL	Q:4-501,H:49-215	94.61%ID	E:7e-100	NADH dehydrogenase [ubiquinone] iron-sulfur protein 7, mitochondrial (EC 1.6.5.3) (EC 1.6.99.3)	PF01058.19^Oxidored_q6^NADH ubiquinone oxidoreductase, 20 Kd subunit^42-151^E:9.4e-23	Brassica oleracea (Wild cabbage)		4Fe-4S; Electron transport; Iron; Iron-sulfur; Metal-binding; Mitochondrion; NAD; Oxidoreductase; Respiratory chain; Transit peptide; Transport; Ubiquinone
SRR1271857_TR17650_c0_g1_i2_len=1695	0.66	WTR35_ARATH	Q:1407-217,H:6-398	66.42%ID	E:1e-177	WAT1-related protein At4g19185	PF00892.17^EamA^EamA-like transporter family^28-150^E:2.6e-14`PF00892.17^EamA^EamA-like transporter family^215-352^E:3.4e-14	Arabidopsis thaliana (Mouse-ear cress)		Complete proteome; Membrane; Reference proteome; Repeat; Transmembrane; Transmembrane helix
SRR1271858_TR1443_c0_g1_i1_len=2199	0.66	PCP_PONAB	Q:382-1779,H:25-488	44.4%ID	E:7e-138	Lysosomal Pro-X carboxypeptidase (EC 3.4.16.2) (Proline carboxypeptidase) (Prolylcarboxypeptidase) (PRCP)	PF05577.9^Peptidase_S28^Serine carboxypeptidase S28^59-481^E:2.4e-86	Pongo abelii (Sumatran orangutan) (Pongo pygmaeus abelii)		Carboxypeptidase; Complete proteome; Disulfide bond; Glycoprotein; Hydrolase; Lysosome; Protease; Reference proteome; Signal; Zymogen
SRR1271859_TR26090_c0_g1_i2_len=2231	0.66	.	.	.	.	.	.	.	.	.
SRR342017_TR6852_c0_g1_i1_len=693	0.66	CCB12_ORYSJ	Q:147-488,H:1-114	45.22%ID	E:8e-23	Cyclin-B1-2 (G2/mitotic-specific cyclin-B1-2) (CycB1;2)	PF05348.8^UMP1^Proteasome maturation factor UMP1^64-177^E:1e-29	Oryza sativa subsp. japonica (Rice)		Cell cycle; Cell division; Complete proteome; Cyclin; Reference proteome
SRR342017_TR14528_c0_g10_i1_len=2013	0.66	CSE_ARATH	Q:1072-209,H:45-330	81.94%ID	E:5e-173	Caffeoylshikimate esterase (EC 3.1.1.-) (Lysophospholipase 2) (LysoPL2)	PF12146.5^Hydrolase_4^Serine aminopeptidase, S33^79-322^E:3.9e-52`PF12697.4^Abhydrolase_6^Alpha/beta hydrolase family^86-324^E:4.8e-07	Arabidopsis thaliana (Mouse-ear cress)		Cell membrane; Complete proteome; Hydrolase; Lignin biosynthesis; Membrane; Reference proteome
SRR342019_TR6940_c2_g1_i1_len=1025	0.66	ACPM2_ARATH	Q:874-479,H:1-126	81.06%ID	E:7e-64	Acyl carrier protein 2, mitochondrial (MtACP-2) (ACP) (NADH-ubiquinone oxidoreductase 9.6 kDa subunit)	PF00550.22^PP-binding^Phosphopantetheine attachment site^59-124^E:2.2e-12	Arabidopsis thaliana (Mouse-ear cress)	PATHWAY: Lipid metabolism; fatty acid biosynthesis.	Complete proteome; Electron transport; Fatty acid biosynthesis; Fatty acid metabolism; Lipid biosynthesis; Lipid metabolism; Mitochondrion; Phosphopantetheine; Phosphoprotein; Reference proteome; Respiratory chain; Transit peptide; Transport
SRR342019_TR14859_c2_g2_i1_len=1115	0.66	ISPE_SOLLC	Q:69-752,H:155-382	87.28%ID	E:8e-111	4-diphosphocytidyl-2-C-methyl-D-erythritol kinase, chloroplastic/chromoplastic (EC 2.7.1.148) (4-(cytidine-5'-diphospho)-2-C-methyl-D-erythritol kinase) (CMK) (Ripening-associated protein pTOM41) (Fragment)	PF00288.23^GHMP_kinases_N^GHMP kinases N terminal domain^28-70^E:1.7e-06`PF08544.10^GHMP_kinases_C^GHMP kinases C terminal^156-210^E:0.0001	Solanum lycopersicum (Tomato) (Lycopersicon esculentum)	PATHWAY: Isoprenoid biosynthesis; isopentenyl diphosphate biosynthesis via DXP pathway; isopentenyl diphosphate from 1-deoxy-D-xylulose 5-phosphate: step 3/6.	ATP-binding; Chloroplast; Chromoplast; Complete proteome; Isoprene biosynthesis; Kinase; Nucleotide-binding; Plastid; Reference proteome; Transferase; Transit peptide
SRR342019_TR16519_c2_g1_i4_len=1831	0.66	BIP_SOLLC	Q:223-1725,H:1-501	94.61%ID	E:0	Luminal-binding protein (BiP) (78 kDa glucose-regulated protein homolog) (GRP-78)	PF00012.17^HSP70^Hsp70 protein^38-501^E:3.3e-226`PF06723.10^MreB_Mbl^MreB/Mbl protein^151-405^E:4.8e-17	Solanum lycopersicum (Tomato) (Lycopersicon esculentum)		ATP-binding; Complete proteome; Endoplasmic reticulum; Glycoprotein; Nucleotide-binding; Reference proteome; Signal
SRR646572_TR21424_c0_g1_i2_len=2213	0.66	IF5_MAIZE	Q:1764-454,H:1-442	65.54%ID	E:3e-172	Eukaryotic translation initiation factor 5 (eIF-5)	PF01873.14^eIF-5_eIF-2B^Domain found in IF2B/IF5^11-127^E:8.4e-37`PF02020.15^W2^eIF4-gamma/eIF5/eIF2-epsilon^366-444^E:6.3e-21	Zea mays (Maize)		Complete proteome; GTP-binding; Initiation factor; Nucleotide-binding; Protein biosynthesis; Reference proteome
SRR646572_TR27316_c0_g1_i3_len=1074	0.66	YKT61_ARATH	Q:121-720,H:1-199	89.5%ID	E:2e-129	VAMP-like protein YKT61 (AtYKT61) (Geranylgeranylated protein 1) (AtGP1)	PF13774.3^Longin^Regulated-SNARE-like domain^49-113^E:8.8e-11`PF00957.18^Synaptobrevin^Synaptobrevin^138-195^E:8.3e-15	Arabidopsis thaliana (Mouse-ear cress)		Alternative splicing; Cell membrane; Coiled coil; Complete proteome; Lipoprotein; Membrane; Methylation; Palmitate; Prenylation; Protein transport; Reference proteome; Transport
SRR646596_TR169_c0_g1_i1_len=1801	0.66	MVD1_DANRE	Q:1568-324,H:11-400	48.33%ID	E:3e-109	Diphosphomevalonate decarboxylase (EC 4.1.1.33) (Mevalonate (diphospho)decarboxylase) (MDDase) (Mevalonate pyrophosphate decarboxylase)	PF00288.23^GHMP_kinases_N^GHMP kinases N terminal domain^115-173^E:1.7e-06	Danio rerio (Zebrafish) (Brachydanio rerio)	PATHWAY: Steroid biosynthesis; cholesterol biosynthesis.	ATP-binding; Cholesterol biosynthesis; Cholesterol metabolism; Complete proteome; Lipid biosynthesis; Lipid metabolism; Lyase; Nucleotide-binding; Reference proteome; Steroid biosynthesis; Steroid metabolism; Sterol biosynthesis; Sterol metabolism
SRR646604_TR506_c1_g3_i4_len=916	0.66	HMGL_IPONI	Q:73-465,H:1-126	71.76%ID	E:4e-45	HMG1/2-like protein	PF09011.7^HMG_box_2^HMG-box domain^61-133^E:3e-15`PF00505.16^HMG_box^HMG (high mobility group) box^64-133^E:1.7e-22	Ipomoea nil (Japanese morning glory) (Pharbitis nil)		DNA-binding; Nucleus
SRR648705_TR4681_c0_g3_i5_len=1296	0.66	PSA4_SPIOL	Q:125-871,H:1-250	90.4%ID	E:1e-156	Proteasome subunit alpha type-4 (EC 3.4.25.1) (20S proteasome alpha subunit C) (20S proteasome subunit alpha-3) (Proteasome 27 kDa subunit)	PF10584.6^Proteasome_A_N^Proteasome subunit A N-terminal signature^5-27^E:1.1e-13`PF00227.23^Proteasome^Proteasome subunit^30-214^E:1.5e-62	Spinacia oleracea (Spinach)		Cytoplasm; Hydrolase; Nucleus; Protease; Proteasome; Threonine protease
SRR648705_TR4700_c0_g2_i1_len=957	0.66	.	.	.	.	.	PF08617.7^CGI-121^Kinase binding protein CGI-121^16-168^E:4.4e-34	.	.	.
SRR648705_TR10420_c0_g1_i7_len=2930	0.66	PPA27_ARATH	Q:1585-2754,H:222-611	80.26%ID	E:0	Probable inactive purple acid phosphatase 27	PF00149.25^Metallophos^Calcineurin-like phosphoesterase^36-251^E:2.2e-20`PF14008.3^Metallophos_C^Iron/zinc purple acid phosphatase-like protein C^276-335^E:2.1e-15	Arabidopsis thaliana (Mouse-ear cress)		Complete proteome; Glycoprotein; Iron; Metal-binding; Reference proteome; Secreted; Signal; Zinc
SRR648705_TR12352_c0_g1_i6_len=1079	0.66	GSTUA_ARATH	Q:264-953,H:1-230	43.72%ID	E:5e-51	Glutathione S-transferase U10 (AtGSTU10) (EC 2.5.1.18) (GST class-tau member 10)	PF02798.17^GST_N^Glutathione S-transferase, N-terminal domain^25-96^E:1.8e-16`PF13417.3^GST_N_3^Glutathione S-transferase, N-terminal domain^28-103^E:1.4e-15`PF13409.3^GST_N_2^Glutathione S-transferase, N-terminal domain^34-97^E:1.8e-07	Arabidopsis thaliana (Mouse-ear cress)		Complete proteome; Cytoplasm; Detoxification; Reference proteome; Transferase
SRR648705_TR20994_c0_g3_i3_len=2089	0.66	CHMO_ARATH	Q:1836-1246,H:57-254	64.14%ID	E:9e-146	Choline monooxygenase, chloroplastic (EC 1.14.15.7)	PF00355.23^Rieske^Rieske [2Fe-2S] domain^104-188^E:3.8e-17	Arabidopsis thaliana (Mouse-ear cress)	PATHWAY: Amine and polyamine biosynthesis; betaine biosynthesis via choline pathway; betaine aldehyde from choline (monooxygenase route): step 1/1.	2Fe-2S; Chloroplast; Complete proteome; Iron; Iron-sulfur; Magnesium; Metal-binding; Monooxygenase; Oxidoreductase; Plastid; Reference proteome; Transit peptide
SRR648705_TR25689_c0_g3_i4_len=850	0.66	.	.	.	.	.	.	.	.	.
SRR648705_TR30056_c0_g1_i1_len=2172	0.66	S6PD_MALDO	Q:1340-1789,H:161-310	71.33%ID	E:2e-70	NADP-dependent D-sorbitol-6-phosphate dehydrogenase (EC 1.1.1.200) (Aldose-6-phosphate reductase [NADPH]) (NADP-S6PDH)	PF00248.18^Aldo_ket_red^Aldo/keto reductase family^14-160^E:1.1e-23	Malus domestica (Apple) (Pyrus malus)		NADP; Oxidoreductase
SRR648705_TR34471_c1_g2_i3_len=1848	0.66	CY11_SOLTU	Q:1388-639,H:40-289	88.4%ID	E:2e-158	Cytochrome c1-1, heme protein, mitochondrial (Complex III subunit 4-1) (Complex III subunit IV-1) (Cytochrome b-c1 complex subunit 4-1) (Ubiquinol-cytochrome-c reductase complex cytochrome c1 subunit 1) (Cytochrome c-1-1)	PF02167.12^Cytochrom_C1^Cytochrome C1 family^183-377^E:3.7e-92	Solanum tuberosum (Potato)		Complete proteome; Electron transport; Heme; Iron; Membrane; Metal-binding; Mitochondrion; Mitochondrion inner membrane; Reference proteome; Respiratory chain; Transit peptide; Transmembrane; Transmembrane helix; Transport
SRR648707_TR10741_c0_g1_i3_len=1331	0.66	VPS29_ARATH	Q:273-830,H:1-186	87.1%ID	E:1e-112	Vacuolar protein sorting-associated protein 29 (Protein MAIGO 1) (Vesicle protein sorting 29)	PF12850.4^Metallophos_2^Calcineurin-like phosphoesterase superfamily domain^4-157^E:7.8e-18	Arabidopsis thaliana (Mouse-ear cress)		Complete proteome; Cytoplasm; Endosome; Golgi apparatus; Membrane; Protein transport; Reference proteome; Transport
SRR648707_TR22369_c0_g1_i5_len=1643	0.66	HY6H_HYONI	Q:303-1259,H:18-342	43.98%ID	E:5e-85	Hyoscyamine 6-dioxygenase (EC 1.14.11.11) (Hyoscyamine 6-beta-hydroxylase)	PF03171.17^2OG-FeII_Oxy^2OG-Fe(II) oxygenase superfamily^112-208^E:3.1e-23	Hyoscyamus niger (Black henbane)	PATHWAY: Alkaloid biosynthesis; scopolamine biosynthesis.	Dioxygenase; Direct protein sequencing; Iron; Metal-binding; Oxidoreductase; Vitamin C
SRR648707_TR34445_c0_g1_i1_len=1293	0.66	GXM3_ARATH	Q:827-144,H:63-290	70.18%ID	E:6e-123	Glucuronoxylan 4-O-methyltransferase 3 (EC 2.1.1.112)	PF04669.10^Polysacc_synt_4^Polysaccharide biosynthesis^106-289^E:6.6e-72	Arabidopsis thaliana (Mouse-ear cress)		Complete proteome; Golgi apparatus; Membrane; Methyltransferase; Reference proteome; S-adenosyl-L-methionine; Transferase; Transmembrane; Transmembrane helix
SRR924147_TR3392_c0_g1_i1_len=2606	0.66	NCLN_MOUSE	Q:2207-744,H:48-525	32.03%ID	E:4e-53	Nicalin (Nicastrin-like protein)	PF04389.14^Peptidase_M28^Peptidase family M28^232-344^E:2.3e-05`PF05450.12^Nicastrin^Nicastrin^233-367^E:3.5e-06	Mus musculus (Mouse)		Complete proteome; Endoplasmic reticulum; Glycoprotein; Membrane; Reference proteome; Signal; Transmembrane; Transmembrane helix
SRR924147_TR31637_c0_g1_i1_len=589	0.66	.	.	.	.	.	.	.	.	.
SRR924148_TR9445_c0_g1_i2_len=3077	0.66	UBP25_ARATH	Q:622-1710,H:5-358	71.07%ID	E:2e-177	Ubiquitin carboxyl-terminal hydrolase 25 (EC 3.4.19.12) (Deubiquitinating enzyme 25) (AtUBP25) (Ubiquitin thioesterase 25) (Ubiquitin-specific-processing protease 25)	PF13423.3^UCH_1^Ubiquitin carboxyl-terminal hydrolase^23-321^E:8.2e-20`PF00443.26^UCH^Ubiquitin carboxyl-terminal hydrolase^24-340^E:3.3e-50	Arabidopsis thaliana (Mouse-ear cress)		Complete proteome; Hydrolase; Protease; Reference proteome; Thiol protease; Ubl conjugation pathway
SRR924148_TR16613_c0_g1_i3_len=1644	0.66	.	.	.	.	.	PF01396.16^zf-C4_Topoisom^Topoisomerase DNA binding C4 zinc finger^178-192^E:0.24	.	.	.
SRR924148_TR34348_c0_g1_i8_len=1995	0.66	RK27_TOBAC	Q:1706-1338,H:33-155	91.87%ID	E:4e-69	50S ribosomal protein L27, chloroplastic (CL27)	PF01016.16^Ribosomal_L27^Ribosomal L27 protein^56-135^E:1.8e-36	Nicotiana tabacum (Common tobacco)		Chloroplast; Direct protein sequencing; Plastid; Ribonucleoprotein; Ribosomal protein; Transit peptide
SRR122238_TR15504_c0_g2_i1_len=1263	0.65	CX5B2_ARATH	Q:376-702,H:49-157	71.56%ID	E:4e-43	Cytochrome c oxidase subunit 5b-2, mitochondrial (AtCOX5b-2)	PF01215.16^COX5B^Cytochrome c oxidase subunit Vb^151-241^E:4.6e-17`PF10276.6^zf-CHCC^Zinc-finger domain^194-229^E:2.4e-09	Arabidopsis thaliana (Mouse-ear cress)		Complete proteome; Membrane; Metal-binding; Mitochondrion; Mitochondrion inner membrane; Reference proteome; Transit peptide; Zinc
SRR122238_TR30200_c1_g1_i2_len=917	0.65	RL23_ARATH	Q:84-503,H:1-140	97.14%ID	E:3e-93	60S ribosomal protein L23 (Protein EMBRYO DEFECTIVE 2171)	PF00238.16^Ribosomal_L14^Ribosomal protein L14p/L23e^49-167^E:1.6e-35	Arabidopsis thaliana (Mouse-ear cress)		Alternative splicing; Complete proteome; Reference proteome; Ribonucleoprotein; Ribosomal protein
SRR122238_TR47265_c0_g1_i2_len=1165	0.65	TVP23_ARATH	Q:190-714,H:12-186	81.14%ID	E:6e-85	Golgi apparatus membrane protein-like protein ECHIDNA	PF05832.9^DUF846^Eukaryotic protein of unknown function (DUF846)^13-152^E:1.6e-48	Arabidopsis thaliana (Mouse-ear cress)		Acetylation; Complete proteome; Endosome; Golgi apparatus; Membrane; Reference proteome; Transmembrane; Transmembrane helix
SRR122238_TR49686_c0_g2_i1_len=2060	0.65	TGT_XENTR	Q:1683-565,H:22-395	57.75%ID	E:4e-161	Queuine tRNA-ribosyltransferase (EC 2.4.2.29) (Guanine insertion enzyme) (tRNA-guanine transglycosylase)	PF01702.15^TGT^Queuine tRNA-ribosyltransferase^128-360^E:1.5e-87	Xenopus tropicalis (Western clawed frog) (Silurana tropicalis)	PATHWAY: tRNA modification; tRNA-queuosine biosynthesis.	Complete proteome; Glycosyltransferase; Metal-binding; Queuosine biosynthesis; Reference proteome; Transferase; Zinc; tRNA processing
SRR122238_TR74300_c0_g1_i2_len=1033	0.65	.	.	.	.	.	PF05347.12^Complex1_LYR^Complex 1 protein (LYR family)^9-67^E:8.8e-06`PF13233.3^Complex1_LYR_2^Complex1_LYR-like^12-108^E:2.1e-10	.	.	.
SRR1271858_TR4991_c0_g3_i4_len=4117	0.65	ACA10_ARATH	Q:396-3695,H:10-1069	70.66%ID	E:0	Calcium-transporting ATPase 10, plasma membrane-type (EC 3.6.3.8) (Ca(2+)-ATPase isoform 10)	PF00690.23^Cation_ATPase_N^Cation transporter/ATPase, N-terminus^14-81^E:4.8e-12`PF00122.17^E1-E2_ATPase^E1-E2 ATPase^101-347^E:3.5e-44`PF00702.23^Hydrolase^haloacid dehalogenase-like hydrolase^353-678^E:3.7e-19`PF13246.3^Cation_ATPase^Cation transport ATPase (P-type)^416-490^E:1.2e-14`PF00689.18^Cation_ATPase_C^Cation transporting ATPase, C-terminus^749-926^E:1.7e-48	Arabidopsis thaliana (Mouse-ear cress)		ATP-binding; Acetylation; Calcium; Calcium transport; Calmodulin-binding; Complete proteome; Hydrolase; Ion transport; Magnesium; Membrane; Metal-binding; Nucleotide-binding; Reference proteome; Transmembrane; Transmembrane helix; Transport
SRR1271858_TR29154_c0_g3_i1_len=1664	0.65	.	.	.	.	.	PF12146.5^Hydrolase_4^Serine aminopeptidase, S33^93-354^E:8.9e-10`PF12697.4^Abhydrolase_6^Alpha/beta hydrolase family^97-356^E:2.2e-14`PF00561.17^Abhydrolase_1^alpha/beta hydrolase fold^114-355^E:1.8e-09	.	.	.
SRR1271858_TR38451_c0_g1_i10_len=2850	0.65	EID1_ARATH	Q:1559-2530,H:1-336	62.1%ID	E:2e-135	Phytochrome A-associated F-box protein (Empfindlicher im dunkelroten Licht protein 1)	PF00646.30^F-box^F-box domain^6-50^E:0.0003	Arabidopsis thaliana (Mouse-ear cress)	PATHWAY: Protein modification; protein ubiquitination.	Complete proteome; Nucleus; Phytochrome signaling pathway; Reference proteome; Ubl conjugation pathway
SRR1271858_TR52658_c0_g2_i1_len=949	0.65	.	.	.	.	.	PF13664.3^DUF4149^Domain of unknown function (DUF4149)^47-144^E:3.1e-24	.	.	.
SRR1271858_TR65916_c0_g1_i3_len=1129	0.65	NATAL_ARATH	Q:215-871,H:21-236	68.49%ID	E:6e-101	Probable acetyltransferase NATA1-like (EC 2.3.1.-)	PF00583.22^Acetyltransf_1^Acetyltransferase (GNAT) family^135-215^E:1.3e-14`PF13508.4^Acetyltransf_7^Acetyltransferase (GNAT) domain^139-214^E:1.9e-07`PF13673.4^Acetyltransf_10^Acetyltransferase (GNAT) domain^142-214^E:1.2e-08`PF08445.7^FR47^FR47-like protein^153-217^E:8.7e-06	Arabidopsis thaliana (Mouse-ear cress)		Acyltransferase; Complete proteome; Reference proteome; Transferase
SRR342017_TR18080_c0_g1_i1_len=1653	0.65	EI2BA_DICDI	Q:1006-206,H:43-320	47.31%ID	E:5e-77	Translation initiation factor eIF-2B subunit alpha (eIF-2B GDP-GTP exchange factor subunit alpha)	PF01008.14^IF-2B^Initiation factor 2 subunit family^111-385^E:2.2e-67	Dictyostelium discoideum (Slime mold)		Complete proteome; Initiation factor; Protein biosynthesis; Reference proteome
SRR342017_TR22912_c0_g4_i1_len=806	0.65	MRT4_MOUSE	Q:171-806,H:1-211	50.94%ID	E:2e-66	mRNA turnover protein 4 homolog (Ribosome assembly factor Mrto4)	PF00466.17^Ribosomal_L10^Ribosomal protein L10^19-119^E:1.2e-20	Mus musculus (Mouse)		Complete proteome; Cytoplasm; Nucleus; Phosphoprotein; Reference proteome; Ribosome biogenesis
SRR342019_TR4149_c0_g1_i6_len=844	0.65	RS191_ARATH	Q:706-278,H:1-143	86.71%ID	E:2e-87	40S ribosomal protein S19-1	PF01090.16^Ribosomal_S19e^Ribosomal protein S19e^6-140^E:7.4e-59	Arabidopsis thaliana (Mouse-ear cress)		Complete proteome; Reference proteome; Ribonucleoprotein; Ribosomal protein
SRR342019_TR15247_c3_g1_i3_len=1522	0.65	Y2010_ARATH	Q:228-1313,H:9-372	55.76%ID	E:1e-135	LRR repeats and ubiquitin-like domain-containing protein At2g30105	PF00240.20^ubiquitin^Ubiquitin family^26-94^E:1.1e-15`PF13306.3^LRR_5^Leucine rich repeats (6 copies)^260-337^E:0.07`PF13855.3^LRR_8^Leucine rich repeat^281-339^E:8.3e-07`PF00560.30^LRR_1^Leucine Rich Repeat^305-324^E:1.5	Arabidopsis thaliana (Mouse-ear cress)		3D-structure; Complete proteome; Leucine-rich repeat; Reference proteome; Repeat
SRR342023_TR12419_c1_g5_i2_len=872	0.65	RS242_ARATH	Q:188-553,H:1-122	89.34%ID	E:1e-73	40S ribosomal protein S24-2	PF01282.16^Ribosomal_S24e^Ribosomal protein S24e^25-103^E:1.4e-37	Arabidopsis thaliana (Mouse-ear cress)		Complete proteome; Reference proteome; Ribonucleoprotein; Ribosomal protein
SRR342023_TR16651_c0_g1_i2_len=1356	0.65	CYT5_ARATH	Q:634-359,H:22-114	59.14%ID	E:2e-31	Cysteine proteinase inhibitor 5 (AtCYS-5)	PF00031.18^Cystatin^Cystatin domain^34-119^E:4.4e-15`PF16845.2^SQAPI^Aspartic acid proteinase inhibitor^39-119^E:7.2e-37`PF07430.8^PP1^Phloem filament protein PP1 cystatin-like domain^47-115^E:0.00013	Arabidopsis thaliana (Mouse-ear cress)		Complete proteome; Glycoprotein; Plant defense; Protease inhibitor; Reference proteome; Secreted; Signal; Thiol protease inhibitor
SRR342023_TR17923_c1_g1_i4_len=699	0.65	RS12_HORVU	Q:188-547,H:24-143	82.5%ID	E:4e-58	40S ribosomal protein S12	PF01248.23^Ribosomal_L7Ae^Ribosomal protein L7Ae/L30e/S12e/Gadd45 family^25-118^E:3.6e-28	Hordeum vulgare (Barley)		Ribonucleoprotein; Ribosomal protein
SRR648705_TR10416_c0_g1_i2_len=2291	0.65	ICE1_ARATH	Q:653-1864,H:128-494	43.33%ID	E:3e-74	Transcription factor ICE1 (Basic helix-loop-helix protein 116) (AtbHLH116) (bHLH 116) (Inducer of CBF expression 1) (Transcription factor EN 45) (Transcription factor SCREAM) (bHLH transcription factor bHLH116)	PF00010.23^HLH^Helix-loop-helix DNA-binding domain^365-408^E:8.5e-09	Arabidopsis thaliana (Mouse-ear cress)		Activator; Alternative splicing; Coiled coil; Complete proteome; DNA-binding; Developmental protein; Isopeptide bond; Nucleus; Reference proteome; Stress response; Transcription; Transcription regulation; Ubl conjugation
SRR648705_TR17453_c0_g1_i1_len=1832	0.65	SINA2_ARATH	Q:192-1109,H:1-307	75.24%ID	E:2e-170	E3 ubiquitin-protein ligase SINAT2 (EC 6.3.2.-) (Seven in absentia homolog 2)	PF03145.13^Sina^Seven in absentia protein family^101-300^E:1.7e-74	Arabidopsis thaliana (Mouse-ear cress)	PATHWAY: Protein modification; protein ubiquitination.	Alternative splicing; Complete proteome; Ligase; Metal-binding; Reference proteome; Ubl conjugation pathway; Zinc; Zinc-finger
SRR648705_TR31320_c0_g1_i2_len=962	0.65	IOJAM_ARATH	Q:326-763,H:38-184	60.81%ID	E:1e-53	Protein Iojap-related, mitochondrial (Synonyms)	PF02410.12^RsfS^Ribosomal silencing factor during starvation^62-162^E:8e-23	Arabidopsis thaliana (Mouse-ear cress)		Complete proteome; Mitochondrion; Reference proteome; Transit peptide
SRR648705_TR35892_c2_g5_i1_len=637	0.65	GSTUH_ARATH	Q:22-327,H:115-216	46.08%ID	E:2e-24	Glutathione S-transferase U17 (AtGSTU17) (EC 2.5.1.18) (GST class-tau member 17) (Glutathione S-transferase 30) (Protein EARLY RESPONSIVE TO DEHYDRATION 9)	PF00043.22^GST_C^Glutathione S-transferase, C-terminal domain^11-94^E:1.2e-08`PF14497.3^GST_C_3^Glutathione S-transferase, C-terminal domain^11-93^E:0.00014`PF13410.3^GST_C_2^Glutathione S-transferase, C-terminal domain^16-90^E:4e-09	Arabidopsis thaliana (Mouse-ear cress)		Complete proteome; Cytoplasm; Detoxification; Growth regulation; Reference proteome; Stress response; Transferase
SRR648705_TR38479_c0_g1_i3_len=1152	0.65	RS212_ARATH	Q:445-687,H:1-81	88.89%ID	E:8e-46	40S ribosomal protein S21-2	.	Arabidopsis thaliana (Mouse-ear cress)		Acetylation; Complete proteome; Reference proteome; Ribonucleoprotein; Ribosomal protein
SRR648705_TR42482_c0_g2_i3_len=3457	0.65	OE64M_ARATH	Q:2207-2836,H:325-535	60.19%ID	E:9e-97	Outer envelope protein 64, mitochondrial (Mitochondrial outer membrane protein 64) (mtOM64) (Translocon at the outer membrane of chloroplasts 64-V) (AtTOC64-V)	PF01425.18^Amidase^Amidase^66-243^E:5.8e-51	Arabidopsis thaliana (Mouse-ear cress)		Acetylation; Complete proteome; Membrane; Mitochondrion; Mitochondrion outer membrane; Protein transport; Reference proteome; Repeat; TPR repeat; Transmembrane; Transmembrane helix; Transport
SRR648705_TR44964_c0_g1_i1_len=4177	0.65	PPR12_ARATH	Q:362-2491,H:30-739	59.72%ID	E:0	Pentatricopeptide repeat-containing protein At1g05670, mitochondrial	PF17177.1^PPR_long^Pentacotripeptide-repeat region of PROPR^195-319^E:6.4e-07`PF12854.4^PPR_1^PPR repeat^245-276^E:7.5e-06`PF13041.3^PPR_2^PPR repeat family^249-297^E:1.8e-13`PF01535.17^PPR^PPR repeat^252-280^E:1.7e-05`PF13812.3^PPR_3^Pentatricopeptide repeat domain^276-330^E:9.9e-09`PF12854.4^PPR_1^PPR repeat^279-311^E:2.7e-07`PF13041.3^PPR_2^PPR repeat family^283-321^E:1.3e-09`PF01535.17^PPR^PP…	Arabidopsis thaliana (Mouse-ear cress)		Complete proteome; Mitochondrion; Reference proteome; Repeat; Transit peptide
SRR648707_TR10483_c0_g1_i2_len=1028	0.65	DIOXL_ARATH	Q:916-302,H:1-206	64.25%ID	E:7e-87	Extradiol ring-cleavage dioxygenase (AtLigB) (EC 1.13.11.-)	PF02900.15^LigB^Catalytic LigB subunit of aromatic ring-opening dioxygenase^7-205^E:5.9e-45	Arabidopsis thaliana (Mouse-ear cress)		Complete proteome; Dioxygenase; Metal-binding; Oxidoreductase; Reference proteome; Zinc
SRR648707_TR12646_c0_g2_i1_len=890	0.65	.	.	.	.	.	.	.	.	.
SRR648707_TR34961_c0_g1_i1_len=1876	0.65	C7BL3_CICIN	Q:291-1673,H:33-486	38.53%ID	E:2e-116	Costunolide synthase (CiCOS) (EC 1.14.13.120) (Cytochrome P450 71BL3)	PF00067.19^p450^Cytochrome P450^34-480^E:5.1e-86	Cichorium intybus (Chicory)		Heme; Iron; Membrane; Metal-binding; Monooxygenase; NADP; Oxidoreductase; Transmembrane; Transmembrane helix
SRR924147_TR8593_c0_g1_i1_len=708	0.65	RBX1A_ARATH	Q:88-435,H:1-104	66.38%ID	E:6e-31	RING-box protein 1a (At-Rbx1;1) (Protein RING of cullins 1) (RBX1-2) (RBX1a-At)	.	Arabidopsis thaliana (Mouse-ear cress)	PATHWAY: Protein modification; protein ubiquitination.	Acetylation; Alternative splicing; Complete proteome; Cytoplasm; Metal-binding; Nucleus; Reference proteome; Ubl conjugation pathway; Zinc; Zinc-finger
SRR924147_TR14124_c0_g1_i1_len=1427	0.65	RL23A_DAUCA	Q:976-617,H:33-154	54.92%ID	E:5e-28	60S ribosomal protein L23a	PF00276.17^Ribosomal_L23^Ribosomal protein L23^143-202^E:9.3e-12	Daucus carota (Wild carrot)		RNA-binding; Ribonucleoprotein; Ribosomal protein; rRNA-binding
SRR924148_TR34281_c0_g1_i4_len=1089	0.65	.	.	.	.	.	.	.	.	.
SRR122237_TR3360_c0_g2_i3_len=647	0.64	PERR_RAUSE	Q:97-645,H:1-183	82.51%ID	E:6e-109	Perakine reductase (EC 1.1.1.317)	PF00248.18^Aldo_ket_red^Aldo/keto reductase family^20-187^E:5.9e-46	Rauvolfia serpentina (Serpentine wood) (Ophioxylon serpentinum)		3D-structure; Alkaloid metabolism; NADP; Oxidoreductase
SRR122238_TR63362_c0_g1_i1_len=672	0.64	.	.	.	.	.	.	.	.	.
SRR122238_TR77044_c0_g1_i1_len=761	0.64	RL222_ARATH	Q:203-502,H:17-116	85%ID	E:1e-44	60S ribosomal protein L22-2	PF01776.14^Ribosomal_L22e^Ribosomal L22e protein family^65-173^E:1.3e-45	Arabidopsis thaliana (Mouse-ear cress)		Complete proteome; Reference proteome; Ribonucleoprotein; Ribosomal protein
SRR1271857_TR35119_c0_g1_i1_len=704	0.64	RM06_MARPO	Q:111-389,H:1-93	68.82%ID	E:1e-41	60S ribosomal protein L6, mitochondrial	PF00347.20^Ribosomal_L6^Ribosomal protein L6^54-124^E:1.2e-16	Marchantia polymorpha (Liverwort) (Marchantia aquatica)		Mitochondrion; Ribonucleoprotein; Ribosomal protein
SRR1271858_TR9519_c0_g2_i22_len=3787	0.64	ACOC_ORYSJ	Q:1869-3299,H:404-880	88.47%ID	E:0	Putative aconitate hydratase, cytoplasmic (Aconitase) (EC 4.2.1.3) (Citrate hydro-lyase)	PF00330.17^Aconitase^Aconitase family (aconitate hydratase)^185-514^E:8.2e-124	Oryza sativa subsp. japonica (Rice)	PATHWAY: Carbohydrate metabolism; glyoxylate and dicarboxylate metabolism.	4Fe-4S; Complete proteome; Cytoplasm; Glyoxylate bypass; Iron; Iron-sulfur; Lyase; Metal-binding; Reference proteome
SRR1271858_TR67492_c0_g1_i1_len=557	0.64	.	.	.	.	.	.	.	.	.
SRR1271859_TR2166_c0_g1_i1_len=1803	0.64	ODBA2_ARATH	Q:316-1497,H:78-472	69.87%ID	E:0	2-oxoisovalerate dehydrogenase subunit alpha 2, mitochondrial (EC 1.2.4.4) (Branched-chain alpha-keto acid dehydrogenase E1 component alpha chain) (BCKDE1A) (BCKDH E1-alpha)	PF00676.17^E1_dh^Dehydrogenase E1 component^141-436^E:7.3e-92	Arabidopsis thaliana (Mouse-ear cress)		Alternative splicing; Complete proteome; Metal-binding; Mitochondrion; Oxidoreductase; Potassium; Reference proteome; Thiamine pyrophosphate; Transit peptide
SRR1271859_TR26668_c0_g1_i2_len=1299	0.64	GPX2_ARATH	Q:224-823,H:3-167	63.5%ID	E:3e-81	Probable glutathione peroxidase 2 (EC 1.11.1.9)	.	Arabidopsis thaliana (Mouse-ear cress)		Complete proteome; Cytoplasm; Nucleus; Oxidoreductase; Peroxidase; Reference proteome; Stress response
SRR1271859_TR32772_c0_g1_i1_len=2191	0.64	RIO1_DICDI	Q:1729-584,H:81-468	51.54%ID	E:1e-131	Serine/threonine-protein kinase rio1 (EC 2.7.11.1)	PF01163.19^RIO1^RIO1 family^179-366^E:1.1e-74	Dictyostelium discoideum (Slime mold)		ATP-binding; Complete proteome; Cytoplasm; Kinase; Magnesium; Metal-binding; Nucleotide-binding; Reference proteome; Ribosome biogenesis; Serine/threonine-protein kinase; Transferase
SRR342017_TR8404_c0_g1_i2_len=954	0.64	SYP71_ARATH	Q:59-712,H:25-244	75.91%ID	E:1e-117	Syntaxin-71 (AtSYP71)	PF05739.16^SNARE^SNARE domain^202-251^E:2.7e-12	Arabidopsis thaliana (Mouse-ear cress)		Coiled coil; Complete proteome; Membrane; Phosphoprotein; Protein transport; Reference proteome; Transmembrane; Transmembrane helix; Transport
SRR342017_TR11129_c0_g1_i4_len=799	0.64	.	.	.	.	.	.	.	.	.
SRR342023_TR29285_c0_g3_i6_len=711	0.64	POLX_TOBAC	Q:710-3,H:373-606	40.25%ID	E:4e-54	Retrovirus-related Pol polyprotein from transposon TNT 1-94 [Includes: Protease (EC 3.4.23.-); Reverse transcriptase (EC 2.7.7.49); Endonuclease]	PF13976.3^gag_pre-integrs^GAG-pre-integrase domain^9-76^E:3.8e-13	Nicotiana tabacum (Common tobacco)		Aspartyl protease; Endonuclease; Hydrolase; Metal-binding; Nuclease; Nucleotidyltransferase; Protease; RNA-directed DNA polymerase; Transferase; Transposable element; Zinc; Zinc-finger
SRR646604_TR17190_c0_g2_i1_len=607	0.64	MPU12_ARATH	Q:421-44,H:1-126	76.19%ID	E:2e-55	Mannose-P-dolichol utilization defect 1 protein homolog 2	PF04193.11^PQ-loop^PQ loop repeat^33-92^E:1.2e-14	Arabidopsis thaliana (Mouse-ear cress)		Complete proteome; Membrane; Reference proteome; Repeat; Transmembrane; Transmembrane helix; Transport
SRR648705_TR1280_c3_g5_i3_len=2542	0.64	T112B_ARATH	Q:191-559,H:1-124	58.4%ID	E:3e-27	Multifunctional methyltransferase subunit TRM112-like protein At1g78190 (tRNA methyltransferase 112 homolog)	PF03966.13^Trm112p^Trm112p-like protein^50-112^E:1.8e-11	Arabidopsis thaliana (Mouse-ear cress)		Complete proteome; Reference proteome
SRR648705_TR3912_c0_g1_i2_len=1561	0.64	ENPL_CATRO	Q:96-1214,H:445-817	99.46%ID	E:0	Endoplasmin homolog (Glucose-regulated protein 94 homolog) (GRP-94 homolog)	PF00183.15^HSP90^Hsp90 protein^16-370^E:4.7e-140	Catharanthus roseus (Madagascar periwinkle) (Vinca rosea)		ATP-binding; Calcium; Chaperone; Endoplasmic reticulum; Glycoprotein; Nucleotide-binding; Signal
SRR648705_TR17022_c2_g1_i2_len=1710	0.64	.	.	.	.	.	.	.	.	.
SRR648705_TR17412_c0_g1_i7_len=796	0.64	C72A1_CATRO	Q:796-179,H:319-524	95.63%ID	E:1e-141	Secologanin synthase (SLS) (EC 1.3.3.9) (CYPLXXII) (Cytochrome P450 72A1)	PF00067.19^p450^Cytochrome P450^3-179^E:6.4e-58	Catharanthus roseus (Madagascar periwinkle) (Vinca rosea)	PATHWAY: Alkaloid biosynthesis; secologanin biosynthesis.	Alkaloid metabolism; Heme; Iron; Membrane; Metal-binding; Monooxygenase; NADP; Oxidoreductase; Transmembrane; Transmembrane helix; Vacuole
SRR648705_TR19955_c0_g1_i2_len=2245	0.64	TCPZA_ARATH	Q:200-1960,H:1-535	84.16%ID	E:0	T-complex protein 1 subunit zeta 1 (TCP-1-zeta 1) (CCT-zeta 1) (Chaperonin CCT6A)	PF00118.21^Cpn60_TCP1^TCP-1/cpn60 chaperonin family^29-431^E:2.1e-132	Arabidopsis thaliana (Mouse-ear cress)		ATP-binding; Chaperone; Complete proteome; Cytoplasm; Nucleotide-binding; Reference proteome
SRR648705_TR28794_c0_g2_i1_len=696	0.64	TIM8_ARATH	Q:171-395,H:1-77	63.64%ID	E:4e-22	Mitochondrial import inner membrane translocase subunit TIM8	.	Arabidopsis thaliana (Mouse-ear cress)		Acetylation; Chaperone; Complete proteome; Disulfide bond; Metal-binding; Mitochondrion; Protein transport; Reference proteome; Translocation; Transport; Zinc
SRR648705_TR29651_c0_g1_i2_len=722	0.64	RS252_ARATH	Q:512-297,H:37-108	83.33%ID	E:1e-35	40S ribosomal protein S25-2	.	Arabidopsis thaliana (Mouse-ear cress)		Alternative splicing; Complete proteome; Reference proteome; Ribonucleoprotein; Ribosomal protein
SRR648705_TR31659_c0_g1_i1_len=1890	0.64	.	.	.	.	.	.	.	.	.
SRR648705_TR44049_c0_g1_i2_len=898	0.64	.	.	.	.	.	.	.	.	.
SRR648707_TR8763_c0_g1_i1_len=923	0.64	.	.	.	.	.	PF08718.8^GLTP^Glycolipid transfer protein (GLTP)^24-164^E:9.4e-44	.	.	.
SRR648707_TR15722_c0_g1_i2_len=2537	0.64	.	.	.	.	.	PF13532.3^2OG-FeII_Oxy_2^2OG-Fe(II) oxygenase superfamily^47-170^E:1.1e-09	.	.	.
SRR648707_TR32215_c1_g2_i1_len=1288	0.64	.	.	.	.	.	.	.	.	.
SRR648707_TR33775_c0_g1_i1_len=1439	0.64	ISPF_CATRO	Q:1032-325,H:1-236	99.58%ID	E:1e-154	2-C-methyl-D-erythritol 2,4-cyclodiphosphate synthase, chloroplastic (MECDP-synthase) (MECPS) (EC 4.6.1.12)	PF02542.13^YgbB^YgbB family^80-233^E:7.5e-61	Catharanthus roseus (Madagascar periwinkle) (Vinca rosea)	PATHWAY: Isoprenoid biosynthesis; isopentenyl diphosphate biosynthesis via DXP pathway; isopentenyl diphosphate from 1-deoxy-D-xylulose 5-phosphate: step 4/6.	Chloroplast; Isoprene biosynthesis; Lyase; Metal-binding; Plastid; Transit peptide
SRR648707_TR38730_c0_g1_i3_len=3053	0.64	.	.	.	.	.	PF00168.27^C2^C2 domain^178-275^E:1.2e-16	.	.	.
SRR924147_TR2944_c1_g1_i8_len=2775	0.64	RL4A_ARATH	Q:2719-1928,H:143-406	81.82%ID	E:8e-128	60S ribosomal protein L4-1 (L1)	PF00847.17^AP2^AP2 domain^23-72^E:9.9e-11	Arabidopsis thaliana (Mouse-ear cress)		Alternative splicing; Complete proteome; Reference proteome; Ribonucleoprotein; Ribosomal protein
SRR924147_TR5744_c0_g1_i2_len=1118	0.64	.	.	.	.	.	.	.	.	.
SRR924147_TR12132_c0_g2_i1_len=1926	0.64	CTU2_ARATH	Q:1884-457,H:1-456	54.39%ID	E:8e-170	Cytoplasmic tRNA 2-thiolation protein 2	PF10288.6^CTU2^Cytoplasmic tRNA 2-thiolation protein 2^332-422^E:7.3e-07	Arabidopsis thaliana (Mouse-ear cress)	PATHWAY: tRNA modification; 5-methoxycarbonylmethyl-2-thiouridine-tRNA biosynthesis. {ECO:0000255|HAMAP-Rule:MF_03054}.	Complete proteome; Cytoplasm; Reference proteome; tRNA processing
SRR924147_TR16461_c0_g3_i1_len=1228	0.64	.	.	.	.	.	.	.	.	.
SRR924147_TR20190_c0_g1_i3_len=1689	0.64	AKRC9_ARATH	Q:281-1222,H:1-315	73.33%ID	E:8e-161	Aldo-keto reductase family 4 member C9 (EC 1.1.1.-)	PF00248.18^Aldo_ket_red^Aldo/keto reductase family^19-285^E:1.1e-46	Arabidopsis thaliana (Mouse-ear cress)		3D-structure; Acetylation; Alternative splicing; Complete proteome; Detoxification; NADP; Oxidoreductase; Reference proteome; Stress response
SRR924147_TR21209_c0_g1_i1_len=1434	0.64	RL393_ORYSJ	Q:198-350,H:1-51	96.08%ID	E:1e-24	60S ribosomal protein L39-3	.	Oryza sativa subsp. japonica (Rice)		Complete proteome; Reference proteome; Ribonucleoprotein; Ribosomal protein
SRR924147_TR31933_c0_g1_i3_len=3596	0.64	PER5_VITVI	Q:73-1041,H:6-329	68.83%ID	E:4e-145	Peroxidase 5 (EC 1.11.1.7)	PF00141.20^peroxidase^Peroxidase^64-301^E:1.2e-76	Vitis vinifera (Grape)		Calcium; Direct protein sequencing; Disulfide bond; Glycoprotein; Heme; Hydrogen peroxide; Iron; Metal-binding; Oxidoreductase; Peroxidase; Pyrrolidone carboxylic acid; Secreted; Signal
SRR924148_TR2374_c0_g1_i3_len=2264	0.64	SECY_PEA	Q:827-1738,H:224-527	87.5%ID	E:0	Preprotein translocase subunit SECY, chloroplastic (CpSecY)	PF00344.17^SecY^SecY translocase^2-252^E:9.3e-67	Pisum sativum (Garden pea)		Chloroplast; Membrane; Plastid; Protein transport; Thylakoid; Transit peptide; Translocation; Transmembrane; Transmembrane helix; Transport
SRR924148_TR6695_c0_g2_i1_len=824	0.64	.	.	.	.	.	.	.	.	.
SRR924148_TR14193_c0_g3_i1_len=3663	0.64	.	.	.	.	.	PF02622.12^DUF179^Uncharacterized ACR, COG1678^905-1036^E:2.5e-12	.	.	.
SRR924148_TR20307_c0_g1_i2_len=841	0.64	RL27_PEA	Q:96-500,H:1-135	77.04%ID	E:1e-60	60S ribosomal protein L27	PF01777.15^Ribosomal_L27e^Ribosomal L27e protein family^83-166^E:2.4e-33	Pisum sativum (Garden pea)		Ribonucleoprotein; Ribosomal protein
SRR924148_TR24127_c0_g4_i2_len=2167	0.64	SC61A_DICDI	Q:255-1778,H:2-464	68.11%ID	E:0	Protein transport protein Sec61 subunit alpha (Secretory 61 complex subunit alpha)	PF10559.6^Plug_translocon^Plug domain of Sec61p^42-76^E:1.2e-18`PF00344.17^SecY^SecY translocase^77-317^E:1e-48	Dictyostelium discoideum (Slime mold)		Complete proteome; Endoplasmic reticulum; Membrane; Protein transport; Reference proteome; Translocation; Transmembrane; Transmembrane helix; Transport
SRR1144633_TR11138_c0_g1_i1_len=1475	0.63	RL4_PRUAR	Q:204-1409,H:11-408	82.34%ID	E:0	60S ribosomal protein L4 (L1)	PF00573.19^Ribosomal_L4^Ribosomal protein L4/L1 family^32-272^E:2.9e-40`PF14374.3^Ribos_L4_asso_C^60S ribosomal protein L4 C-terminal domain^285-358^E:6.1e-30	Prunus armeniaca (Apricot) (Armeniaca vulgaris)		Ribonucleoprotein; Ribosomal protein
SRR122236_TR10709_c1_g1_i2_len=1023	0.63	ARF2_ORYSJ	Q:915-373,H:1-181	99.45%ID	E:3e-129	ADP-ribosylation factor 2	PF00025.18^Arf^ADP-ribosylation factor family^5-177^E:3e-80`PF09439.7^SRPRB^Signal recognition particle receptor beta subunit^16-143^E:8.5e-14`PF08477.10^Roc^Ras of Complex, Roc, domain of DAPkinase^19-129^E:1.1e-13`PF04670.9^Gtr1_RagA^Gtr1/RagA G protein conserved region^19-142^E:2.5e-10`PF01926.20^MMR_HSR1^50S ribosome-binding GTPase^19-122^E:4.7e-05`PF00071.19^Ras^Ras family^20-172^E:1e-12	Oryza sativa subsp. japonica (Rice)		Complete proteome; ER-Golgi transport; GTP-binding; Golgi apparatus; Lipoprotein; Myristate; Nucleotide-binding; Protein transport; Reference proteome; Transport
SRR122237_TR2212_c0_g3_i1_len=1556	0.63	.	.	.	.	.	.	.	.	.
SRR122238_TR12828_c0_g2_i2_len=935	0.63	RL182_ARATH	Q:745-185,H:1-187	87.17%ID	E:2e-115	60S ribosomal protein L18-2	PF17135.1^Ribosomal_L18^Ribosomal protein 60S L18 and 50S L18e^2-187^E:3.7e-96`PF00828.16^Ribosomal_L27A^Ribosomal proteins 50S-L15, 50S-L18e, 60S-L27A^47-120^E:9.1e-05	Arabidopsis thaliana (Mouse-ear cress)		Complete proteome; Cytoplasm; Reference proteome; Ribonucleoprotein; Ribosomal protein
SRR122238_TR16112_c0_g1_i5_len=677	0.63	SUMO2_ARATH	Q:460-191,H:6-93	87.78%ID	E:9e-49	Small ubiquitin-related modifier 2 (AtSUMO2)	PF11976.5^Rad60-SLD^Ubiquitin-2 like Rad60 SUMO-like^21-91^E:1.6e-25`PF00240.20^ubiquitin^Ubiquitin family^23-93^E:7.9e-14	Arabidopsis thaliana (Mouse-ear cress)		Alternative splicing; Complete proteome; Cytoplasm; Isopeptide bond; Nucleus; Reference proteome; Ubl conjugation pathway
SRR122238_TR22630_c0_g2_i4_len=1189	0.63	PSA4_SPIOL	Q:985-239,H:1-250	90%ID	E:2e-156	Proteasome subunit alpha type-4 (EC 3.4.25.1) (20S proteasome alpha subunit C) (20S proteasome subunit alpha-3) (Proteasome 27 kDa subunit)	PF10584.6^Proteasome_A_N^Proteasome subunit A N-terminal signature^5-27^E:1.1e-13`PF00227.23^Proteasome^Proteasome subunit^30-214^E:1.5e-62	Spinacia oleracea (Spinach)		Cytoplasm; Hydrolase; Nucleus; Protease; Proteasome; Threonine protease
SRR122238_TR32406_c0_g1_i4_len=1090	0.63	TIM10_ARATH	Q:144-359,H:12-83	70.83%ID	E:4e-30	Mitochondrial import inner membrane translocase subunit TIM10	.	Arabidopsis thaliana (Mouse-ear cress)		Acetylation; Alternative splicing; Chaperone; Complete proteome; Disulfide bond; Metal-binding; Mitochondrion; Protein transport; Reference proteome; Translocation; Transport; Zinc
SRR122238_TR43616_c0_g1_i1_len=1384	0.63	.	.	.	.	.	.	.	.	.
SRR122238_TR50182_c1_g1_i2_len=777	0.63	Y1926_ARATH	Q:123-575,H:16-165	65.13%ID	E:2e-62	UPF0678 fatty acid-binding protein-like protein At1g79260	PF08768.8^DUF1794^Domain of unknown function (DUF1794)^45-191^E:1.1e-39	Arabidopsis thaliana (Mouse-ear cress)		3D-structure; Complete proteome; Cytoplasm; Reference proteome; Transport
SRR122238_TR51621_c0_g1_i2_len=1449	0.63	.	.	.	.	.	.	.	.	.
SRR122238_TR63630_c0_g1_i6_len=1053	0.63	MED30_ARATH	Q:644-108,H:15-189	52.66%ID	E:6e-41	Mediator of RNA polymerase II transcription subunit 30	.	Arabidopsis thaliana (Mouse-ear cress)		Coiled coil; Complete proteome; Nucleus; Reference proteome; Transcription; Transcription regulation
SRR122238_TR72925_c0_g1_i3_len=691	0.63	RS202_ARATH	Q:137-481,H:8-122	93.91%ID	E:1e-70	40S ribosomal protein S20-2	PF00338.19^Ribosomal_S10^Ribosomal protein S10p/S20e^25-119^E:3.7e-28	Arabidopsis thaliana (Mouse-ear cress)		Complete proteome; Reference proteome; Ribonucleoprotein; Ribosomal protein
SRR122238_TR79389_c0_g1_i2_len=852	0.63	RS16_FRIAG	Q:150-581,H:1-145	90.34%ID	E:1e-89	40S ribosomal protein S16	PF00380.16^Ribosomal_S9^Ribosomal protein S9/S16^12-144^E:7.2e-34	Fritillaria agrestis (Stinkbells)		Cytoplasm; Ribonucleoprotein; Ribosomal protein
SRR1271857_TR15660_c0_g1_i1_len=870	0.63	FK151_ARATH	Q:139-534,H:23-153	82.58%ID	E:3e-73	Peptidyl-prolyl cis-trans isomerase FKBP15-1 (PPIase FKBP15-1) (EC 5.2.1.8) (15 kDa FK506-binding protein) (15 kDa FKBP) (FK506-binding protein 15-1) (AtFKBP15-1) (FK506-binding protein 2-1) (Immunophilin FKBP15-1) (Rotamase)	PF00254.25^FKBP_C^FKBP-type peptidyl-prolyl cis-trans isomerase^70-161^E:1.1e-35	Arabidopsis thaliana (Mouse-ear cress)		Complete proteome; Endoplasmic reticulum; Isomerase; Reference proteome; Rotamase; Signal
SRR1271857_TR25412_c0_g1_i4_len=907	0.63	.	.	.	.	.	.	.	.	.
SRR1271858_TR55504_c0_g2_i5_len=1329	0.63	BADH2_ARATH	Q:182-1129,H:188-503	79.43%ID	E:0	Betaine aldehyde dehydrogenase 2, mitochondrial (BADH) (EC 1.2.1.8) (Aldehyde dehydrogenase family 10 member A9)	PF00171.19^Aldedh^Aldehyde dehydrogenase family^14-310^E:1.2e-114	Arabidopsis thaliana (Mouse-ear cress)		Complete proteome; Mitochondrion; NAD; Oxidoreductase; Reference proteome; Transit peptide
SRR1271858_TR57115_c0_g1_i3_len=1069	0.63	.	.	.	.	.	PF06232.8^ATS3^Embryo-specific protein 3, (ATS3)^30-132^E:2.4e-08`PF01477.20^PLAT^PLAT/LH2 domain^36-153^E:3.4e-13	.	.	.
SRR1271859_TR11056_c0_g2_i1_len=885	0.63	.	.	.	.	.	.	.	.	.
SRR1271859_TR42521_c0_g2_i2_len=1425	0.63	MET18_DICDI	Q:947-255,H:116-309	38.96%ID	E:1e-41	Histidine protein methyltransferase 1 homolog (Protein METTL18 homolog) (EC 2.1.1.-)	PF10294.6^Methyltransf_16^Lysine methyltransferase^85-160^E:0.00018`PF10294.6^Methyltransf_16^Lysine methyltransferase^205-272^E:3e-05	Dictyostelium discoideum (Slime mold)		Complete proteome; Methyltransferase; Reference proteome; S-adenosyl-L-methionine; Transferase
SRR342019_TR8498_c0_g1_i2_len=1727	0.63	CFI_CAMSI	Q:728-1381,H:4-219	72.94%ID	E:2e-99	Chalcone--flavonone isomerase (Chalcone isomerase) (EC 5.5.1.6)	PF02431.12^Chalcone^Chalcone-flavanone isomerase^12-216^E:1.3e-92	Camellia sinensis (Tea)	PATHWAY: Secondary metabolite biosynthesis; flavonoid biosynthesis.	Flavonoid biosynthesis; Isomerase
SRR342022_TR6236_c2_g2_i2_len=833	0.63	RS242_ARATH	Q:788-423,H:1-122	90.98%ID	E:2e-75	40S ribosomal protein S24-2	PF01282.16^Ribosomal_S24e^Ribosomal protein S24e^25-103^E:2.6e-38	Arabidopsis thaliana (Mouse-ear cress)		Complete proteome; Reference proteome; Ribonucleoprotein; Ribosomal protein
SRR342022_TR13399_c3_g4_i3_len=1867	0.63	P4H10_ARATH	Q:1116-1622,H:123-289	75.15%ID	E:3e-83	Probable prolyl 4-hydroxylase 10 (AtP4H10) (EC 1.14.11.2)	PF00067.19^p450^Cytochrome P450^10-345^E:1e-65	Arabidopsis thaliana (Mouse-ear cress)		Alternative splicing; Complete proteome; Dioxygenase; Endoplasmic reticulum; Glycoprotein; Iron; Membrane; Metal-binding; Oxidoreductase; Reference proteome; Signal-anchor; Transmembrane; Transmembrane helix
SRR342022_TR18399_c0_g8_i1_len=1923	0.63	ODPB3_ARATH	Q:306-1520,H:1-406	84.07%ID	E:0	Pyruvate dehydrogenase E1 component subunit beta-3, chloroplastic (EC 1.2.4.1)	PF02779.21^Transket_pyr^Transketolase, pyrimidine binding domain^89-259^E:1.2e-46`PF02780.17^Transketolase_C^Transketolase, C-terminal domain^275-396^E:1.5e-35	Arabidopsis thaliana (Mouse-ear cress)		Chloroplast; Complete proteome; Glycolysis; Oxidoreductase; Plastid; Pyruvate; Reference proteome; Thiamine pyrophosphate; Transit peptide
SRR342022_TR24539_c0_g2_i6_len=832	0.63	NBP35_ARATH	Q:35-421,H:214-349	59.56%ID	E:1e-42	Cytosolic Fe-S cluster assembly factor NBP35 (Nucleotide binding protein 35) (AtNBP35)	PF10609.6^ParA^NUBPL iron-transfer P-loop NTPase^47-108^E:3.8e-07	Arabidopsis thaliana (Mouse-ear cress)		4Fe-4S; ATP-binding; Complete proteome; Cytoplasm; Iron; Iron-sulfur; Metal-binding; Nucleotide-binding; Reference proteome
SRR646596_TR18238_c0_g2_i1_len=2911	0.63	DAPF_ARATH	Q:2677-1742,H:49-362	77.39%ID	E:1e-160	Diaminopimelate epimerase, chloroplastic (DAP epimerase) (EC 5.1.1.7)	PF01678.16^DAP_epimerase^Diaminopimelate epimerase^91-211^E:1.8e-34`PF01678.16^DAP_epimerase^Diaminopimelate epimerase^245-366^E:1.3e-31	Arabidopsis thaliana (Mouse-ear cress)	PATHWAY: Amino-acid biosynthesis; L-lysine biosynthesis via DAP pathway; DL-2,6-diaminopimelate from LL-2,6-diaminopimelate: step 1/1.	3D-structure; Acetylation; Amino-acid biosynthesis; Chloroplast; Complete proteome; Isomerase; Lysine biosynthesis; Plastid; Reference proteome; Transit peptide
SRR646596_TR21184_c0_g1_i3_len=1493	0.63	RL4_PRUAR	Q:1287-82,H:11-408	82.59%ID	E:0	60S ribosomal protein L4 (L1)	PF00573.19^Ribosomal_L4^Ribosomal protein L4/L1 family^32-272^E:1.7e-40`PF14374.3^Ribos_L4_asso_C^60S ribosomal protein L4 C-terminal domain^285-358^E:6.1e-30	Prunus armeniaca (Apricot) (Armeniaca vulgaris)		Ribonucleoprotein; Ribosomal protein
SRR646604_TR10556_c0_g1_i1_len=507	0.63	.	.	.	.	.	.	.	.	.
SRR648705_TR4630_c0_g1_i3_len=2589	0.63	.	.	.	.	.	PF13962.3^PGG^Domain of unknown function^100-214^E:6.4e-25	.	.	.
SRR648705_TR11136_c0_g2_i3_len=1968	0.63	DR102_ARATH	Q:1491-616,H:9-300	66.89%ID	E:3e-134	DNA-damage-repair/toleration protein DRT102	PF02502.15^LacAB_rpiB^Ribose/Galactose Isomerase^15-140^E:7.2e-26`PF07883.8^Cupin_2^Cupin domain^217-278^E:4.9e-07	Arabidopsis thaliana (Mouse-ear cress)		Acetylation; Complete proteome; DNA damage; DNA repair; Reference proteome
SRR648705_TR11918_c0_g1_i1_len=981	0.63	.	.	.	.	.	.	.	.	.
SRR648705_TR12595_c0_g2_i3_len=2640	0.63	DBP2_DEBHA	Q:1544-414,H:101-471	48.15%ID	E:9e-101	ATP-dependent RNA helicase DBP2 (EC 3.6.4.13)	PF00270.26^DEAD^DEAD/DEAH box helicase^20-191^E:1.5e-55`PF04851.12^ResIII^Type III restriction enzyme, res subunit^41-186^E:3.8e-08`PF00271.28^Helicase_C^Helicase conserved C-terminal domain^235-344^E:4.5e-28	Debaryomyces hansenii (strain ATCC 36239 / CBS 767 / JCM 1990 / NBRC 0083 / IGC 2968) (Yeast) (Torulaspora hansenii)		ATP-binding; Complete proteome; Cytoplasm; Helicase; Hydrolase; Nonsense-mediated mRNA decay; Nucleotide-binding; Nucleus; RNA-binding; Reference proteome; Ribosome biogenesis; rRNA processing
SRR648705_TR14164_c0_g1_i3_len=1647	0.63	TO401_ARATH	Q:225-779,H:1-178	66.13%ID	E:9e-128	Mitochondrial import receptor subunit TOM40-1 (Translocase of outer membrane 40 kDa subunit homolog 1) [Cleaved into: Mitochondrial import receptor subunit TOM40-1, N-terminally processed]	PF01459.19^Porin_3^Eukaryotic porin^38-189^E:2.1e-32	Arabidopsis thaliana (Mouse-ear cress)		Acetylation; Complete proteome; Direct protein sequencing; Ion transport; Membrane; Mitochondrion; Mitochondrion outer membrane; Porin; Protein transport; Reference proteome; Transmembrane; Transmembrane beta strand; Transport
SRR648705_TR15393_c0_g1_i8_len=1082	0.63	.	.	.	.	.	PF05047.13^L51_S25_CI-B8^Mitochondrial ribosomal protein L51 / S25 / CI-B8 domain^26-76^E:8.4e-12	.	.	.
SRR648705_TR21549_c0_g1_i5_len=975	0.63	SMD3_XENLA	Q:754-473,H:2-95	60.64%ID	E:2e-38	Small nuclear ribonucleoprotein Sm D3 (Sm-D3) (snRNP core protein D3)	PF01423.19^LSM^LSM domain^11-74^E:1.1e-16	Xenopus laevis (African clawed frog)		Cytoplasm; Methylation; Nucleus; RNA-binding; Repeat; Ribonucleoprotein; mRNA processing; mRNA splicing
SRR648705_TR21953_c1_g2_i10_len=1763	0.63	TAS_SHIFL	Q:1472-408,H:1-345	45%ID	E:5e-95	Protein tas	PF00248.18^Aldo_ket_red^Aldo/keto reductase family^112-444^E:5.1e-68	Shigella flexneri		Complete proteome; NADP; Oxidoreductase
SRR648705_TR26601_c0_g1_i2_len=2248	0.63	C3H21_ARATH	Q:1986-1492,H:1-164	84.85%ID	E:2e-75	Zinc finger CCCH domain-containing protein 21 (AtC3H21)	PF16543.2^DFRP_C^DRG Family Regulatory Proteins, Tma46^60-139^E:7e-19	Arabidopsis thaliana (Mouse-ear cress)		Coiled coil; Complete proteome; DNA-binding; Metal-binding; Reference proteome; Repeat; Zinc; Zinc-finger
SRR648705_TR26798_c0_g1_i1_len=1703	0.63	FLXL3_ARATH	Q:1559-921,H:1-222	38.26%ID	E:5e-37	Protein FLX-like 3 (AtFLXL3)	.	Arabidopsis thaliana (Mouse-ear cress)		Coiled coil; Complete proteome; Developmental protein; Differentiation; Flowering; Reference proteome
SRR648705_TR29135_c0_g1_i4_len=902	0.63	.	.	.	.	.	.	.	.	.
SRR648705_TR32629_c1_g2_i1_len=1580	0.63	EXOS3_DICDI	Q:425-1075,H:3-216	45.87%ID	E:5e-56	Putative exosome complex component rrp40 (Exosome component 3) (Ribosomal RNA-processing protein 40)	PF15985.2^KH_6^KH domain^159-207^E:4.8e-16	Dictyostelium discoideum (Slime mold)		Complete proteome; Cytoplasm; Exosome; Nucleus; Phosphoprotein; RNA-binding; Reference proteome; rRNA processing
SRR648705_TR40617_c0_g1_i1_len=1718	0.63	UMP1_ARATH	Q:294-725,H:62-205	84.72%ID	E:7e-81	Multiple organellar RNA editing factor 8, chloroplastic/mitochondrial (RNA editing-interacting protein 1)	.	Arabidopsis thaliana (Mouse-ear cress)		Chloroplast; Complete proteome; Direct protein sequencing; Mitochondrion; Plastid; RNA editing; Reference proteome; Transit peptide
SRR648705_TR40737_c0_g2_i1_len=2404	0.63	UTP7_SCHPO	Q:2048-777,H:4-427	41.31%ID	E:8e-108	Probable U3 small nucleolar RNA-associated protein 7 (U3 snoRNA-associated protein 7) (U three protein 7)	PF00400.29^WD40^WD domain, G-beta repeat^278-309^E:7.8e-05`PF08149.8^BING4CT^BING4CT (NUC141) domain^357-435^E:2.8e-34	Schizosaccharomyces pombe (strain 972 / ATCC 24843) (Fission yeast)		Complete proteome; Nucleus; Reference proteome; Repeat; Ribonucleoprotein; Ribosome biogenesis; WD repeat; rRNA processing
SRR648707_TR3303_c0_g3_i1_len=775	0.63	KISHA_CHICK	Q:216-422,H:1-70	60%ID	E:6e-21	Protein kish-A (Transmembrane protein 167) (Transmembrane protein 167A)	.	Gallus gallus (Chicken)		Complete proteome; Glycoprotein; Golgi apparatus; Membrane; Reference proteome; Signal; Transmembrane; Transmembrane helix
SRR648707_TR3860_c0_g2_i4_len=1166	0.63	RL74_ARATH	Q:925-275,H:28-244	84.33%ID	E:1e-120	60S ribosomal protein L7-4	PF08079.9^Ribosomal_L30_N^Ribosomal L30 N-terminal domain^12-61^E:4.6e-17`PF00327.17^Ribosomal_L30^Ribosomal protein L30p/L7e^66-116^E:4.2e-22	Arabidopsis thaliana (Mouse-ear cress)		Complete proteome; Reference proteome; Ribonucleoprotein; Ribosomal protein
SRR648707_TR11426_c0_g1_i2_len=1012	0.63	.	.	.	.	.	PF05620.8^DUF788^Protein of unknown function (DUF788)^1-163^E:3.6e-53	.	.	.
SRR648707_TR12055_c0_g1_i1_len=3210	0.63	AGLU_SPIOL	Q:302-2848,H:43-902	63.21%ID	E:0	Alpha-glucosidase (EC 3.2.1.20) (Maltase)	PF16863.2^NtCtMGAM_N^N-terminal barrel of NtMGAM and CtMGAM, maltase-glucoamylase^70-203^E:2.9e-35`PF13802.3^Gal_mutarotas_2^Galactose mutarotase-like^208-272^E:1.2e-10`PF01055.23^Glyco_hydro_31^Glycosyl hydrolases family 31^293-760^E:1.4e-156	Spinacia oleracea (Spinach)		Direct protein sequencing; Glycoprotein; Glycosidase; Hydrolase; Signal
SRR648707_TR14344_c0_g1_i1_len=949	0.63	.	.	.	.	.	PF05498.8^RALF^Rapid ALkalinization Factor (RALF)^75-137^E:8.5e-27	.	.	.
SRR648707_TR18549_c0_g2_i1_len=649	0.63	H32_WHEAT	Q:622-215,H:1-136	99.26%ID	E:1e-77	Histone H3.2	PF00125.21^Histone^Core histone H2A/H2B/H3/H4^10-141^E:1.1e-54	Triticum aestivum (Wheat)		Acetylation; Chromosome; Complete proteome; DNA-binding; Direct protein sequencing; Methylation; Nucleosome core; Nucleus; Phosphoprotein; Reference proteome
SRR648707_TR28851_c0_g1_i1_len=1281	0.63	TRNH1_ARATH	Q:110-883,H:4-260	64.73%ID	E:5e-113	Tropinone reductase homolog At1g07440 (EC 1.1.1.-)	PF00106.22^adh_short^short chain dehydrogenase^18-208^E:2e-51`PF08659.7^KR^KR domain^18-179^E:3.1e-10`PF13561.3^adh_short_C2^Enoyl-(Acyl carrier protein) reductase^25-259^E:1.9e-57	Arabidopsis thaliana (Mouse-ear cress)		3D-structure; Alternative splicing; Complete proteome; NADP; Oxidoreductase; Reference proteome
SRR648707_TR31135_c0_g1_i1_len=1402	0.63	HPR3_ARATH	Q:1170-244,H:13-322	52.88%ID	E:3e-89	Glyoxylate/hydroxypyruvate reductase HPR3 (EC 1.1.1.79) (EC 1.1.1.81) (NAD(P)H-dependent hydroxypyruvate reductase 3) (AtHPR3) (HPR 3)	PF00389.27^2-Hacid_dh^D-isomer specific 2-hydroxyacid dehydrogenase, catalytic domain^70-345^E:3.5e-18`PF02826.16^2-Hacid_dh_C^D-isomer specific 2-hydroxyacid dehydrogenase, NAD binding domain^141-314^E:3.3e-46	Arabidopsis thaliana (Mouse-ear cress)		Complete proteome; Glycolate pathway; NAD; NADP; Oxidoreductase; Photorespiration; Pyruvate; Reference proteome
SRR924147_TR29152_c0_g1_i2_len=1495	0.63	RS3A_CATRO	Q:1129-518,H:28-231	99.51%ID	E:3e-144	40S ribosomal protein S3a (CYC07 protein)	PF01015.15^Ribosomal_S3Ae^Ribosomal S3Ae family^15-221^E:1.7e-99	Catharanthus roseus (Madagascar periwinkle) (Vinca rosea)		Cytoplasm; Ribonucleoprotein; Ribosomal protein
SRR924147_TR35829_c0_g1_i1_len=1592	0.63	MK67I_DANRE	Q:1193-729,H:46-186	40.65%ID	E:3e-29	MKI67 FHA domain-interacting nucleolar phosphoprotein (Nucleolar phosphoprotein NOPP34-like protein)	PF00076.19^RRM_1^RNA recognition motif. (a.k.a. RRM, RBD, or RNP domain)^59-126^E:5.5e-14	Danio rerio (Zebrafish) (Brachydanio rerio)		Complete proteome; Developmental protein; Nucleus; RNA-binding; Reference proteome
SRR924148_TR15055_c0_g2_i4_len=1500	0.63	.	.	.	.	.	.	.	.	.
SRR1144633_TR32622_c0_g1_i2_len=2461	0.62	GLYC4_ARATH	Q:776-2188,H:1-471	88.75%ID	E:0	Serine hydroxymethyltransferase 4 (AtSHMT4) (EC 2.1.2.1) (Glycine hydroxymethyltransferase 4) (Serine methylase 4)	PF00464.16^SHMT^Serine hydroxymethyltransferase^47-446^E:1.3e-187	Arabidopsis thaliana (Mouse-ear cress)	PATHWAY: One-carbon metabolism; tetrahydrofolate interconversion.	Acetylation; Complete proteome; Cytoplasm; One-carbon metabolism; Pyridoxal phosphate; Reference proteome; Transferase
SRR122237_TR9671_c0_g1_i1_len=1018	0.62	RL74_ARATH	Q:946-209,H:1-244	82.93%ID	E:9e-138	60S ribosomal protein L7-4	PF08079.9^Ribosomal_L30_N^Ribosomal L30 N-terminal domain^36-107^E:5.7e-27`PF00327.17^Ribosomal_L30^Ribosomal protein L30p/L7e^112-162^E:5.8e-22	Arabidopsis thaliana (Mouse-ear cress)		Complete proteome; Reference proteome; Ribonucleoprotein; Ribosomal protein
SRR122238_TR28286_c0_g1_i4_len=1284	0.62	.	.	.	.	.	PF06749.9^DUF1218^Protein of unknown function (DUF1218)^58-152^E:3.2e-30	.	.	.
SRR122238_TR32045_c0_g1_i1_len=830	0.62	.	.	.	.	.	.	.	.	.
SRR122238_TR42712_c0_g1_i5_len=985	0.62	EIF3I_ARATH	Q:826-203,H:10-219	76.67%ID	E:3e-114	Eukaryotic translation initiation factor 3 subunit I (eIF3i) (Eukaryotic translation initiation factor 3 subunit 2) (TGF-beta receptor-interacting protein 1) (TRIP-1) (eIF-3-beta) (eIF3 p36)	PF00400.29^WD40^WD domain, G-beta repeat^33-59^E:0.14`PF00400.29^WD40^WD domain, G-beta repeat^73-102^E:0.0083	Arabidopsis thaliana (Mouse-ear cress)		Alternative splicing; Complete proteome; Cytoplasm; Initiation factor; Protein biosynthesis; Reference proteome; Repeat; WD repeat
SRR122238_TR54491_c1_g1_i2_len=1111	0.62	.	.	.	.	.	PF05180.9^zf-DNL^DNL zinc finger^111-171^E:4.4e-25	.	.	.
SRR122238_TR72981_c2_g5_i7_len=992	0.62	.	.	.	.	.	.	.	.	.
SRR122238_TR88223_c0_g1_i1_len=766	0.62	.	.	.	.	.	.	.	.	.
SRR122238_TR91310_c0_g1_i12_len=1007	0.62	CFA20_DROME	Q:148-714,H:1-189	81.48%ID	E:1e-115	Cilia- and flagella-associated protein 20 (Basal body up-regulated protein 22)	PF05018.10^DUF667^Protein of unknown function (DUF667)^1-184^E:5.8e-91	Drosophila melanogaster (Fruit fly)		Cell projection; Cilium; Complete proteome; Cytoplasm; Cytoskeleton; Differentiation; Flagellum; Microtubule; Nucleus; Reference proteome; Spermatogenesis
SRR1271857_TR36171_c0_g2_i1_len=3341	0.62	EIF3D_ARATH	Q:3332-1608,H:5-585	76.36%ID	E:0	Eukaryotic translation initiation factor 3 subunit D (eIF3d) (Eukaryotic translation initiation factor 3 subunit 7) (eIF-3-zeta) (p66)	PF05091.9^eIF-3_zeta^Eukaryotic translation initiation factor 3 subunit 7 (eIF-3)^7-534^E:1.1e-198	Arabidopsis thaliana (Mouse-ear cress)		Complete proteome; Cytoplasm; Initiation factor; Protein biosynthesis; Reference proteome
SRR1271858_TR46583_c0_g1_i4_len=961	0.62	RS191_ARATH	Q:751-323,H:1-143	86.01%ID	E:1e-86	40S ribosomal protein S19-1	PF01090.16^Ribosomal_S19e^Ribosomal protein S19e^6-140^E:1.5e-57	Arabidopsis thaliana (Mouse-ear cress)		Complete proteome; Reference proteome; Ribonucleoprotein; Ribosomal protein
SRR1271859_TR6803_c0_g1_i3_len=963	0.62	RL262_ARATH	Q:161-478,H:1-106	83.96%ID	E:5e-49	60S ribosomal protein L26-2	PF16906.2^Ribosomal_L26^Ribosomal proteins L26 eukaryotic, L24P archaeal^8-121^E:3.1e-37`PF00467.26^KOW^KOW motif^51-82^E:7.6e-10	Arabidopsis thaliana (Mouse-ear cress)		Complete proteome; Reference proteome; Ribonucleoprotein; Ribosomal protein
SRR1271859_TR34463_c0_g1_i1_len=1705	0.62	UBC7_ARATH	Q:306-617,H:19-122	85.58%ID	E:5e-58	Ubiquitin-conjugating enzyme E2 7 (EC 2.3.2.23) (E2 ubiquitin-conjugating enzyme 7) (Ubiquitin carrier protein 7) (Ubiquitin-protein ligase 7)	PF00179.23^UQ_con^Ubiquitin-conjugating enzyme^11-123^E:8.6e-38	Arabidopsis thaliana (Mouse-ear cress)	PATHWAY: Protein modification; protein ubiquitination. {ECO:0000255|PROSITE-ProRule:PRU00388}.	ATP-binding; Acetylation; Complete proteome; Nucleotide-binding; Reference proteome; Transferase; Ubl conjugation pathway
SRR342017_TR486_c0_g2_i3_len=777	0.62	MNS4_ARATH	Q:647-300,H:28-143	85.34%ID	E:2e-50	Probable alpha-mannosidase I MNS4 (EC 3.2.1.-)	PF01532.17^Glyco_hydro_47^Glycosyl hydrolase family 47^43-138^E:2.1e-35	Arabidopsis thaliana (Mouse-ear cress)	PATHWAY: Protein modification; protein glycosylation.	Complete proteome; Endoplasmic reticulum; Glycoprotein; Hydrolase; Membrane; Reference proteome; Signal-anchor; Transmembrane; Transmembrane helix
SRR342022_TR2910_c3_g13_i1_len=1138	0.62	RL38_ARATH	Q:846-640,H:1-69	94.2%ID	E:5e-37	60S ribosomal protein L38	.	Arabidopsis thaliana (Mouse-ear cress)		Complete proteome; Reference proteome; Ribonucleoprotein; Ribosomal protein
SRR342022_TR9071_c1_g1_i4_len=3372	0.62	DNJ21_ARATH	Q:3048-1915,H:1-376	76.98%ID	E:0	DnaJ protein ERDJ2A (Chaperone protein dnaJ 21) (AtDjC21) (AtJ21) (Endoplasmic reticulum dnaJ domain-containing protein 2A) (AtERdj2A) (Translocation protein SEC63 homolog ERDJ2A)	PF00226.28^DnaJ^DnaJ domain^102-162^E:2.9e-19`PF02889.13^Sec63^Sec63 Brl domain^224-385^E:1.1e-13	Arabidopsis thaliana (Mouse-ear cress)		Alternative splicing; Chaperone; Complete proteome; Endoplasmic reticulum; Glycoprotein; Membrane; Protein transport; Reference proteome; Transmembrane; Transmembrane helix; Transport
SRR342023_TR7453_c1_g10_i8_len=1901	0.62	RPC3_DANRE	Q:1745-435,H:1-414	25.11%ID	E:1e-25	DNA-directed RNA polymerase III subunit RPC3 (RNA polymerase III subunit C3) (DNA-directed RNA polymerase III subunit C)	PF08221.8^HTH_9^RNA polymerase III subunit RPC82 helix-turn-helix domain^8-67^E:1.5e-15`PF05645.10^RNA_pol_Rpc82^RNA polymerase III subunit RPC82^151-339^E:5.2e-19	Danio rerio (Zebrafish) (Brachydanio rerio)		Complete proteome; DNA-directed RNA polymerase; Nucleus; Reference proteome; Transcription
SRR342023_TR30859_c0_g3_i1_len=930	0.62	PBP1_ARATH	Q:641-342,H:7-109	66.02%ID	E:7e-28	Calcium-binding protein PBP1 (KIC-related protein 2) (PINOID-binding protein 1)	PF13833.3^EF-hand_8^EF-hand domain pair^42-93^E:2.7e-18	Arabidopsis thaliana (Mouse-ear cress)		Calcium; Complete proteome; Metal-binding; Reference proteome
SRR342023_TR31063_c0_g4_i4_len=854	0.62	TRPB_CAMAC	Q:24-854,H:27-306	83.21%ID	E:2e-168	Tryptophan synthase beta chain 2, chloroplastic (EC 4.2.1.20)	PF00291.22^PALP^Pyridoxal-phosphate dependent enzyme^100-284^E:2.6e-29	Camptotheca acuminata (Happy tree)	PATHWAY: Amino-acid biosynthesis; L-tryptophan biosynthesis; L-tryptophan from chorismate: step 5/5.	Amino-acid biosynthesis; Aromatic amino acid biosynthesis; Chloroplast; Lyase; Plastid; Pyridoxal phosphate; Transit peptide; Tryptophan biosynthesis
SRR646572_TR28058_c0_g1_i3_len=2050	0.62	SG1_RAUSE	Q:1976-342,H:1-531	71.98%ID	E:0	Strictosidine-O-beta-D-glucosidase (EC 3.2.1.105)	PF00232.15^Glyco_hydro_1^Glycosyl hydrolase family 1^49-520^E:4.2e-155	Rauvolfia serpentina (Serpentine wood) (Ophioxylon serpentinum)		3D-structure; Alkaloid metabolism; Glycosidase; Hydrolase
SRR646604_TR9301_c0_g2_i5_len=1163	0.62	.	.	.	.	.	.	.	.	.
SRR646604_TR12897_c1_g2_i4_len=781	0.62	SG1_RAUSE	Q:152-781,H:303-499	67.3%ID	E:3e-90	Strictosidine-O-beta-D-glucosidase (EC 3.2.1.105)	PF00232.15^Glyco_hydro_1^Glycosyl hydrolase family 1^7-199^E:6.5e-41	Rauvolfia serpentina (Serpentine wood) (Ophioxylon serpentinum)		3D-structure; Alkaloid metabolism; Glycosidase; Hydrolase
SRR646604_TR19426_c0_g1_i1_len=1002	0.62	CAES_ARATH	Q:852-172,H:24-255	52.56%ID	E:4e-78	Probable carbohydrate esterase At4g34215 (EC 3.1.-.-)	PF03629.15^SASA^Carbohydrate esterase, sialic acid-specific acetylesterase^173-274^E:7.8e-09	Arabidopsis thaliana (Mouse-ear cress)		3D-structure; Complete proteome; Hydrolase; Reference proteome
SRR648705_TR1874_c1_g2_i5_len=1628	0.62	.	.	.	.	.	PF00542.16^Ribosomal_L12^Ribosomal protein L7/L12 C-terminal domain^142-208^E:3.2e-21	.	.	.
SRR648705_TR2778_c0_g1_i1_len=1528	0.62	MA658_ARATH	Q:1516-974,H:305-422	45.86%ID	E:1e-34	65-kDa microtubule-associated protein 8 (AtMAP65-8)	.	Arabidopsis thaliana (Mouse-ear cress)		Cell cycle; Cell division; Coiled coil; Complete proteome; Cytoplasm; Cytoskeleton; Microtubule; Mitosis; Nucleus; Reference proteome
SRR648705_TR2859_c0_g1_i2_len=1261	0.62	.	.	.	.	.	.	.	.	.
SRR648705_TR8790_c0_g2_i1_len=1481	0.62	EF1B1_ARATH	Q:195-872,H:1-228	70.74%ID	E:1e-79	Elongation factor 1-beta 1 (EF-1-beta 1) (Elongation factor 1-beta' 1) (EF-1-beta' 1) (Elongation factor 1B-alpha 1) (eEF-1B alpha 1)	PF00736.16^EF1_GNE^EF-1 guanine nucleotide exchange domain^139-226^E:8.6e-32	Arabidopsis thaliana (Mouse-ear cress)		Acetylation; Cell membrane; Complete proteome; Elongation factor; Membrane; Protein biosynthesis; Reference proteome
SRR648705_TR15837_c0_g1_i1_len=885	0.62	R15A1_ARATH	Q:171-560,H:1-130	97.69%ID	E:2e-87	40S ribosomal protein S15a-1	PF00410.16^Ribosomal_S8^Ribosomal protein S8^7-130^E:5.5e-22	Arabidopsis thaliana (Mouse-ear cress)		Complete proteome; Cytoplasm; Reference proteome; Ribonucleoprotein; Ribosomal protein
SRR648705_TR16618_c0_g1_i1_len=1079	0.62	RAA5B_ARATH	Q:119-715,H:8-206	84.92%ID	E:1e-106	Ras-related protein RABA5b (AtRABA5b)	PF00025.18^Arf^ADP-ribosylation factor family^44-202^E:5.1e-15`PF00071.19^Ras^Ras family^46-206^E:5.7e-62`PF08477.10^Roc^Ras of Complex, Roc, domain of DAPkinase^46-161^E:1.1e-33`PF01926.20^MMR_HSR1^50S ribosome-binding GTPase^46-141^E:7.5e-05	Arabidopsis thaliana (Mouse-ear cress)		Cell membrane; Complete proteome; GTP-binding; Lipoprotein; Membrane; Nucleotide-binding; Prenylation; Protein transport; Reference proteome; Transport
SRR648705_TR18759_c0_g2_i3_len=2884	0.62	TRPB_CAMAC	Q:1301-588,H:229-466	94.54%ID	E:2e-153	Tryptophan synthase beta chain 2, chloroplastic (EC 4.2.1.20)	PF00291.22^PALP^Pyridoxal-phosphate dependent enzyme^126-235^E:2.6e-21	Camptotheca acuminata (Happy tree)	PATHWAY: Amino-acid biosynthesis; L-tryptophan biosynthesis; L-tryptophan from chorismate: step 5/5.	Amino-acid biosynthesis; Aromatic amino acid biosynthesis; Chloroplast; Lyase; Plastid; Pyridoxal phosphate; Transit peptide; Tryptophan biosynthesis
SRR648705_TR21942_c2_g4_i3_len=582	0.62	.	.	.	.	.	.	.	.	.
SRR648705_TR22079_c1_g1_i6_len=955	0.62	FLS_EUSER	Q:205-684,H:1-156	76.88%ID	E:3e-68	Flavonol synthase/flavanone 3-hydroxylase (FLS) (EC 1.14.11.23) (EC 1.14.11.9)	PF14226.3^DIOX_N^non-haem dioxygenase in morphine synthesis N-terminal^43-154^E:3.1e-26	Eustoma exaltatum subsp. russellianum (Bluebells) (Eustoma grandiflorum)	PATHWAY: Secondary metabolite biosynthesis; flavonoid biosynthesis.	Cytoplasm; Dioxygenase; Flavonoid biosynthesis; Iron; Metal-binding; Oxidoreductase; Vitamin C
SRR648705_TR34655_c0_g3_i1_len=1675	0.62	.	.	.	.	.	PF13456.3^RVT_3^Reverse transcriptase-like^196-317^E:6.9e-26`PF00075.21^RNase_H^RNase H^196-281^E:8.4e-08	.	.	.
SRR648705_TR35053_c0_g1_i3_len=974	0.62	RS13_SOYBN	Q:135-563,H:9-151	95.1%ID	E:3e-92	40S ribosomal protein S13	PF00312.19^Ribosomal_S15^Ribosomal protein S15^30-102^E:1.9e-16	Glycine max (Soybean) (Glycine hispida)		Complete proteome; Reference proteome; Ribonucleoprotein; Ribosomal protein
SRR648705_TR41722_c2_g4_i7_len=883	0.62	ASTER_ARATH	Q:831-529,H:2-106	70.48%ID	E:2e-43	Protein Asterix	PF03669.10^UPF0139^Uncharacterised protein family (UPF0139)^24-111^E:3.8e-31	Arabidopsis thaliana (Mouse-ear cress)		Complete proteome; Membrane; Reference proteome; Transmembrane; Transmembrane helix
SRR648705_TR43801_c0_g1_i2_len=1493	0.62	TBL34_ARATH	Q:1292-156,H:11-397	51.55%ID	E:8e-145	Protein trichome birefringence-like 34	PF14416.3^PMR5N^PMR5 N terminal Domain^59-112^E:8.7e-21`PF13839.3^PC-Esterase^GDSL/SGNH-like Acyl-Esterase family found in Pmr5 and Cas1p^113-401^E:6.4e-90	Arabidopsis thaliana (Mouse-ear cress)		Complete proteome; Golgi apparatus; Membrane; Reference proteome; Signal-anchor; Transmembrane; Transmembrane helix
SRR648705_TR44095_c1_g9_i6_len=927	0.62	.	.	.	.	.	.	.	.	.
SRR648707_TR7665_c0_g2_i1_len=941	0.62	RS23_FRAAN	Q:189-614,H:1-142	98.59%ID	E:1e-94	40S ribosomal protein S23 (S12)	PF00164.22^Ribosom_S12_S23^Ribosomal protein S12/S23^9-141^E:6e-60	Fragaria ananassa (Strawberry)		Hydroxylation; Ribonucleoprotein; Ribosomal protein
SRR648707_TR8141_c1_g2_i3_len=2582	0.62	SFGH_ARATH	Q:108-956,H:1-284	81.34%ID	E:3e-167	S-formylglutathione hydrolase (AtSFGH) (EC 3.1.2.12) (Esterase D)	PF00756.17^Esterase^Putative esterase^25-275^E:2.7e-60`PF00326.18^Peptidase_S9^Prolyl oligopeptidase family^110-264^E:1.8e-08	Arabidopsis thaliana (Mouse-ear cress)		Acetylation; Complete proteome; Hydrolase; Reference proteome; Serine esterase
SRR648707_TR13304_c0_g2_i1_len=1087	0.62	RS17_SOLLC	Q:189-581,H:1-131	86.26%ID	E:9e-73	40S ribosomal protein S17	PF00833.15^Ribosomal_S17e^Ribosomal S17^1-116^E:2e-57	Solanum lycopersicum (Tomato) (Lycopersicon esculentum)		Complete proteome; Reference proteome; Ribonucleoprotein; Ribosomal protein
SRR648707_TR14538_c0_g1_i1_len=2625	0.62	NOL10_XENLA	Q:166-1734,H:1-512	45.39%ID	E:3e-147	Nucleolar protein 10	PF08159.9^NUC153^NUC153 domain^501-528^E:2e-12	Xenopus laevis (African clawed frog)		Coiled coil; Nucleus; Repeat; WD repeat
SRR648707_TR14924_c1_g2_i2_len=3093	0.62	CHR19_ARATH	Q:737-2659,H:157-755	71.61%ID	E:0	Protein CHROMATIN REMODELING 19 (AtCHR19) (EC 3.6.4.-) (AtRAD54-like protein)	PF00176.20^SNF2_N^SNF2 family N-terminal domain^1-168^E:6.6e-25`PF00271.28^Helicase_C^Helicase conserved C-terminal domain^239-350^E:1.3e-18	Arabidopsis thaliana (Mouse-ear cress)		ATP-binding; Chromatin regulator; Coiled coil; Complete proteome; DNA damage; DNA repair; DNA-binding; Helicase; Hydrolase; Nucleotide-binding; Nucleus; RNA-mediated gene silencing; Reference proteome; Transcription; Transcription regulation
SRR648707_TR21629_c0_g1_i1_len=795	0.62	.	.	.	.	.	.	.	.	.
SRR648707_TR28757_c0_g1_i1_len=1770	0.62	.	.	.	.	.	PF04774.12^HABP4_PAI-RBP1^Hyaluronan / mRNA binding family^226-330^E:2.6e-05	.	.	.
SRR648707_TR31098_c0_g3_i1_len=1496	0.62	RIR2A_ARATH	Q:1169-168,H:1-333	80.24%ID	E:0	Ribonucleoside-diphosphate reductase small chain A (EC 1.17.4.1) (Ribonucleoside-diphosphate reductase R2A subunit) (AtRNR2) (Protein R2at) (Ribonucleotide reductase small subunit A)	PF00268.18^Ribonuc_red_sm^Ribonucleotide reductase, small chain^29-295^E:3.9e-119	Arabidopsis thaliana (Mouse-ear cress)	PATHWAY: Genetic information processing; DNA replication.	Complete proteome; Cytoplasm; DNA replication; Iron; Metal-binding; Oxidoreductase; Reference proteome
SRR924147_TR9250_c0_g1_i1_len=2666	0.62	PP351_ARATH	Q:102-1412,H:1-438	62.79%ID	E:0	Pentatricopeptide repeat-containing protein At4g35850, mitochondrial	PF17177.1^PPR_long^Pentacotripeptide-repeat region of PROPR^93-203^E:2.5e-07`PF13812.3^PPR_3^Pentatricopeptide repeat domain^97-155^E:6.3e-07`PF13812.3^PPR_3^Pentatricopeptide repeat domain^132-188^E:4e-09`PF13041.3^PPR_2^PPR repeat family^141-189^E:1.8e-10`PF01535.17^PPR^PPR repeat^145-172^E:0.0015`PF01535.17^PPR^PPR repeat^180-208^E:1.4	Arabidopsis thaliana (Mouse-ear cress)		Complete proteome; Mitochondrion; Reference proteome; Repeat; Transit peptide
SRR924147_TR27939_c0_g1_i1_len=586	0.62	.	.	.	.	.	.	.	.	.
SRR924147_TR33323_c0_g2_i2_len=974	0.62	RS202_ARATH	Q:215-559,H:8-122	93.91%ID	E:2e-69	40S ribosomal protein S20-2	PF00338.19^Ribosomal_S10^Ribosomal protein S10p/S20e^25-119^E:3.7e-28	Arabidopsis thaliana (Mouse-ear cress)		Complete proteome; Reference proteome; Ribonucleoprotein; Ribosomal protein
SRR924147_TR38763_c0_g1_i2_len=1356	0.62	LBD41_ARATH	Q:1056-388,H:1-215	58.15%ID	E:1e-81	LOB domain-containing protein 41 (ASYMMETRIC LEAVES 2-like protein 38) (AS2-like protein 38)	PF03195.11^DUF260^Protein of unknown function DUF260^4-102^E:3e-24	Arabidopsis thaliana (Mouse-ear cress)		Complete proteome; Reference proteome
SRR924148_TR7529_c0_g1_i4_len=1635	0.62	MTDH_FRAAN	Q:193-1251,H:4-356	70.25%ID	E:1e-156	Probable mannitol dehydrogenase (EC 1.1.1.255) (NAD-dependent mannitol dehydrogenase)	PF08240.9^ADH_N^Alcohol dehydrogenase GroES-like domain^39-152^E:1.2e-27`PF00107.23^ADH_zinc_N^Zinc-binding dehydrogenase^195-317^E:2e-18	Fragaria ananassa (Strawberry)		Metal-binding; NAD; Oxidoreductase; Zinc
SRR924148_TR15487_c0_g1_i2_len=1290	0.62	IMP4_RAT	Q:1149-670,H:16-175	51.25%ID	E:4e-78	U3 small nucleolar ribonucleoprotein protein IMP4 (U3 snoRNP protein IMP4)	PF04427.15^Brix^Brix domain^122-209^E:7.6e-11	Rattus norvegicus (Rat)		Complete proteome; Nucleus; Reference proteome; Ribonucleoprotein; Ribosome biogenesis; rRNA processing
SRR924148_TR18529_c0_g1_i2_len=1714	0.62	MCFB_DICDI	Q:1349-450,H:130-423	41.45%ID	E:5e-65	Mitochondrial substrate carrier family protein B	PF00153.24^Mito_carr^Mitochondrial carrier protein^41-135^E:2.2e-18`PF00153.24^Mito_carr^Mitochondrial carrier protein^151-236^E:3.2e-23`PF00153.24^Mito_carr^Mitochondrial carrier protein^244-336^E:5.6e-25	Dictyostelium discoideum (Slime mold)		Calcium; Complete proteome; Membrane; Metal-binding; Mitochondrion; Mitochondrion inner membrane; Reference proteome; Repeat; Transmembrane; Transmembrane helix; Transport
SRR924148_TR24374_c0_g1_i1_len=1107	0.62	PIN1_MALDO	Q:346-672,H:13-121	87.16%ID	E:1e-62	Peptidyl-prolyl cis-trans isomerase Pin1 (PPIase Pin1) (EC 5.2.1.8) (MdPin1) (Rotamase Pin1)	PF13616.3^Rotamase_3^PPIC-type PPIASE domain^5-119^E:1.1e-21`PF00639.18^Rotamase^PPIC-type PPIASE domain^15-121^E:5.5e-25`PF13145.3^Rotamase_2^PPIC-type PPIASE domain^25-120^E:1.2e-06	Malus domestica (Apple) (Pyrus malus)		Isomerase; Rotamase
SRR924148_TR29270_c0_g1_i2_len=1780	0.62	PEX2_ARATH	Q:1559-591,H:6-330	77.85%ID	E:3e-172	Peroxisome biogenesis protein 2 (E3 ubiquitin-protein ligase PEX2) (Peroxin-2) (AtPEX2) (AthPEX2) (Pex2p)	PF04757.11^Pex2_Pex12^Pex2 / Pex12 amino terminal region^70-277^E:1.2e-38	Arabidopsis thaliana (Mouse-ear cress)		Alternative splicing; Complete proteome; Membrane; Metal-binding; Peroxisome; Peroxisome biogenesis; Reference proteome; Ubl conjugation pathway; Zinc; Zinc-finger
SRR924148_TR31225_c1_g2_i1_len=829	0.62	.	.	.	.	.	.	.	.	.
SRR924148_TR40317_c0_g1_i3_len=2625	0.62	.	.	.	.	.	PF07173.9^DUF1399^Protein of unknown function (DUF1399)^8-94^E:9e-10`PF07173.9^DUF1399^Protein of unknown function (DUF1399)^90-234^E:2.9e-48	.	.	.
SRR122238_TR10438_c0_g3_i1_len=582	0.61	.	.	.	.	.	.	.	.	.
SRR122238_TR14691_c0_g1_i1_len=1530	0.61	VDAC4_ARATH	Q:1276-461,H:5-274	61.03%ID	E:2e-118	Mitochondrial outer membrane protein porin 4 (Voltage-dependent anion-selective channel protein 4) (AtVDAC4) (VDAC-4)	PF01459.19^Porin_3^Eukaryotic porin^4-268^E:2e-59	Arabidopsis thaliana (Mouse-ear cress)		Acetylation; Complete proteome; Growth regulation; Ion transport; Membrane; Mitochondrion; Mitochondrion outer membrane; Phosphoprotein; Porin; Reference proteome; Transmembrane; Transmembrane beta strand; Transport
SRR122238_TR57183_c0_g1_i2_len=1365	0.61	.	.	.	.	.	PF03798.13^TRAM_LAG1_CLN8^TLC domain^65-258^E:7e-30	.	.	.
SRR122238_TR77156_c0_g1_i2_len=836	0.61	UEV1C_ARATH	Q:697-260,H:1-145	89.73%ID	E:2e-88	Ubiquitin-conjugating enzyme E2 variant 1C (Ubc enzyme variant 1C) (Protein MMS ZWEI HOMOLOG 3)	PF00179.23^UQ_con^Ubiquitin-conjugating enzyme^89-182^E:2e-14	Arabidopsis thaliana (Mouse-ear cress)		Alternative splicing; Complete proteome; Reference proteome
SRR122238_TR80526_c0_g2_i8_len=2878	0.61	HIBC5_ARATH	Q:151-1362,H:1-407	68.63%ID	E:0	3-hydroxyisobutyryl-CoA hydrolase-like protein 2, mitochondrial (EC 3.1.2.-)	PF16113.2^ECH_2^Enoyl-CoA hydratase/isomerase^53-385^E:2.3e-114`PF00378.17^ECH_1^Enoyl-CoA hydratase/isomerase^56-221^E:6.2e-22	Arabidopsis thaliana (Mouse-ear cress)		Complete proteome; Hydrolase; Mitochondrion; Reference proteome; Transit peptide
SRR122238_TR85415_c0_g1_i1_len=944	0.61	SMD3_XENLA	Q:180-461,H:2-95	60.64%ID	E:1e-38	Small nuclear ribonucleoprotein Sm D3 (Sm-D3) (snRNP core protein D3)	PF01423.19^LSM^LSM domain^11-74^E:1.1e-16	Xenopus laevis (African clawed frog)		Cytoplasm; Methylation; Nucleus; RNA-binding; Repeat; Ribonucleoprotein; mRNA processing; mRNA splicing
SRR1271857_TR23340_c0_g1_i3_len=2157	0.61	RL5_CUCSA	Q:885-1568,H:56-283	83.77%ID	E:6e-113	60S ribosomal protein L5	PF17144.1^Ribosomal_L5e^Ribosomal large subunit proteins 60S L5, and 50S L18^1-103^E:4.5e-47`PF14204.3^Ribosomal_L18_c^Ribosomal L18 C-terminal region^120-208^E:1.4e-36	Cucumis sativus (Cucumber)		RNA-binding; Ribonucleoprotein; Ribosomal protein; rRNA-binding
SRR1271857_TR39574_c0_g1_i1_len=2022	0.61	7SB1_SOYBN	Q:1352-126,H:28-426	35.95%ID	E:5e-75	Basic 7S globulin (SBg7S) (Bg) [Cleaved into: Basic 7S globulin high kDa subunit; Basic 7S globulin low kDa subunit]	PF14543.3^TAXi_N^Xylanase inhibitor N-terminal^57-230^E:5.6e-43`PF14541.3^TAXi_C^Xylanase inhibitor C-terminal^271-428^E:2.6e-52	Glycine max (Soybean) (Glycine hispida)		3D-structure; Complete proteome; Direct protein sequencing; Disulfide bond; Reference proteome; Seed storage protein; Signal; Storage protein
SRR1271858_TR62019_c0_g1_i1_len=795	0.61	.	.	.	.	.	.	.	.	.
SRR1271859_TR41709_c0_g3_i1_len=1073	0.61	RS11_SOYBN	Q:308-787,H:1-159	93.12%ID	E:3e-93	40S ribosomal protein S11	PF16205.2^Ribosomal_S17_N^Ribosomal_S17 N-terminal^4-72^E:7.4e-33`PF00366.17^Ribosomal_S17^Ribosomal protein S17^74-142^E:9.6e-25	Glycine max (Soybean) (Glycine hispida)		Complete proteome; RNA-binding; Reference proteome; Ribonucleoprotein; Ribosomal protein; rRNA-binding
SRR342017_TR12657_c1_g1_i1_len=630	0.61	USF_AQUPY	Q:534-1,H:26-207	34.76%ID	E:3e-22	Protein usf	PF01738.15^DLH^Dienelactone hydrolase family^9-125^E:4e-35	Aquifex pyrophilus
SRR342017_TR16852_c0_g1_i1_len=1195	0.61	OTU_ARATH	Q:457-888,H:166-309	79.17%ID	E:4e-80	OTU domain-containing protein At3g57810	PF02338.16^OTU^OTU-like cysteine protease^71-197^E:9.5e-28	Arabidopsis thaliana (Mouse-ear cress)		Alternative splicing; Complete proteome; Cytoplasm; Reference proteome
SRR342017_TR25291_c0_g2_i3_len=3926	0.61	CHAC2_RAT	Q:3179-3703,H:2-172	48.88%ID	E:5e-40	Putative glutathione-specific gamma-glutamylcyclotransferase 2 (Gamma-GCG 2) (EC 2.3.2.-) (Cation transport regulator-like protein 2)	PF07035.9^Mic1^Colon cancer-associated protein Mic1-like^587-735^E:5.9e-40	Rattus norvegicus (Rat)		Acyltransferase; Complete proteome; Reference proteome; Transferase
SRR342017_TR26948_c2_g2_i3_len=1888	0.61	GSTUH_ARATH	Q:1277-1780,H:55-223	48.24%ID	E:1e-40	Glutathione S-transferase U17 (AtGSTU17) (EC 2.5.1.18) (GST class-tau member 17) (Glutathione S-transferase 30) (Protein EARLY RESPONSIVE TO DEHYDRATION 9)	PF13370.3^Fer4_13^4Fe-4S single cluster domain of Ferredoxin I^68-122^E:2.8e-18`PF00753.24^Lactamase_B^Metallo-beta-lactamase superfamily^246-318^E:1.2e-05	Arabidopsis thaliana (Mouse-ear cress)		Complete proteome; Cytoplasm; Detoxification; Growth regulation; Reference proteome; Stress response; Transferase
SRR342019_TR18788_c0_g1_i1_len=701	0.61	CML45_ARATH	Q:388-68,H:98-204	57.01%ID	E:7e-35	Probable calcium-binding protein CML45 (Calmodulin-like protein 45)	PF00036.29^EF-hand_1^EF hand^143-168^E:8.1e-07`PF13405.3^EF-hand_6^EF-hand domain^143-172^E:1.6e-07`PF13499.3^EF-hand_7^EF-hand domain pair^143-207^E:3.5e-10`PF13202.3^EF-hand_5^EF hand^145-168^E:5e-07`PF13833.3^EF-hand_8^EF-hand domain pair^156-207^E:3.7e-09`PF00036.29^EF-hand_1^EF hand^182-208^E:2.1e-06`PF13202.3^EF-hand_5^EF hand^184-206^E:0.059	Arabidopsis thaliana (Mouse-ear cress)		Calcium; Complete proteome; Metal-binding; Reference proteome; Repeat
SRR342019_TR19211_c0_g3_i1_len=1906	0.61	BXL7_ARATH	Q:3-782,H:322-578	62.69%ID	E:3e-99	Probable beta-D-xylosidase 7 (AtBXL7) (EC 3.2.1.-)	PF02536.11^mTERF^mTERF^74-166^E:1.3e-11`PF02536.11^mTERF^mTERF^135-346^E:1.3e-24	Arabidopsis thaliana (Mouse-ear cress)		Complete proteome; Extracellular matrix; Glycoprotein; Glycosidase; Hydrolase; Reference proteome; Secreted; Signal
SRR342019_TR39323_c0_g1_i2_len=773	0.61	MMGT_ARATH	Q:671-363,H:1-103	68.93%ID	E:4e-45	Membrane magnesium transporter (ER membrane protein complex subunit 5 homolog)	.	Arabidopsis thaliana (Mouse-ear cress)		Alternative splicing; Complete proteome; Endoplasmic reticulum; Endosome; Golgi apparatus; Membrane; Reference proteome; Signal; Transmembrane; Transmembrane helix
SRR342022_TR4863_c0_g1_i1_len=2109	0.61	RKF1_ARATH	Q:794-1669,H:691-982	62.33%ID	E:3e-123	Probable LRR receptor-like serine/threonine-protein kinase RFK1 (EC 2.7.11.1) (Receptor-like kinase in flowers 1)	PF07714.14^Pkinase_Tyr^Protein tyrosine kinase^30-290^E:8.8e-47`PF00069.22^Pkinase^Protein kinase domain^30-288^E:3.1e-41	Arabidopsis thaliana (Mouse-ear cress)		ATP-binding; Alternative splicing; Complete proteome; Glycoprotein; Kinase; Leucine-rich repeat; Membrane; Nucleotide-binding; Phosphoprotein; Receptor; Reference proteome; Repeat; Serine/threonine-protein kinase; Signal; Transferase; Transmembrane; Transmembrane helix
SRR342022_TR21243_c0_g5_i2_len=1122	0.61	.	.	.	.	.	.	.	.	.
SRR342023_TR6803_c0_g13_i2_len=1726	0.61	RIDA_ARATH	Q:841-284,H:1-187	73.02%ID	E:6e-70	Reactive Intermediate Deaminase A, chloroplastic (EC 3.5.99.10) (2-iminobutanoate/2-iminopropanoate deaminase)	PF00676.17^E1_dh^Dehydrogenase E1 component^78-158^E:2.5e-28	Arabidopsis thaliana (Mouse-ear cress)	PATHWAY: Amino-acid biosynthesis; L-isoleucine biosynthesis; 2-oxobutanoate from L-threonine.	Amino-acid biosynthesis; Branched-chain amino acid biosynthesis; Chloroplast; Complete proteome; Detoxification; Hydrolase; Isoleucine biosynthesis; Plastid; Reference proteome; Transit peptide
SRR342023_TR6839_c0_g1_i1_len=813	0.61	CYB5_TOBAC	Q:222-626,H:1-135	84.44%ID	E:2e-81	Cytochrome b5	PF00173.25^Cyt-b5^Cytochrome b5-like Heme/Steroid binding domain^9-80^E:5e-26	Nicotiana tabacum (Common tobacco)		Electron transport; Endoplasmic reticulum; Heme; Iron; Membrane; Metal-binding; Microsome; Transmembrane; Transmembrane helix; Transport
SRR342023_TR16017_c3_g2_i1_len=730	0.61	VDAC2_SOLTU	Q:729-223,H:96-264	86.98%ID	E:2e-104	Mitochondrial outer membrane protein porin of 36 kDa (POM 36) (Voltage-dependent anion-selective channel protein) (VDAC)	PF01459.19^Porin_3^Eukaryotic porin^4-170^E:1.1e-49	Solanum tuberosum (Potato)		Complete proteome; Direct protein sequencing; Ion transport; Membrane; Mitochondrion; Mitochondrion outer membrane; Porin; Reference proteome; Transmembrane; Transmembrane beta strand; Transport
SRR646604_TR22229_c0_g1_i1_len=787	0.61	R27A3_ARATH	Q:662-225,H:1-146	89.04%ID	E:2e-89	60S ribosomal protein L27a-3	PF00828.16^Ribosomal_L27A^Ribosomal proteins 50S-L15, 50S-L18e, 60S-L27A^69-184^E:6.4e-23	Arabidopsis thaliana (Mouse-ear cress)		Complete proteome; Reference proteome; Ribonucleoprotein; Ribosomal protein
SRR648705_TR4_c0_g1_i3_len=1759	0.61	CDL1_ARATH	Q:333-1457,H:1-377	73.9%ID	E:0	Serine/threonine-protein kinase CDL1 (EC 2.7.11.1) (Protein CDG1-like 1)	PF07714.14^Pkinase_Tyr^Protein tyrosine kinase^76-344^E:3e-47`PF00069.22^Pkinase^Protein kinase domain^76-342^E:2.7e-46	Arabidopsis thaliana (Mouse-ear cress)		ATP-binding; Brassinosteroid signaling pathway; Cell membrane; Complete proteome; Kinase; Membrane; Nucleotide-binding; Phosphoprotein; Reference proteome; Serine/threonine-protein kinase; Transferase
SRR648705_TR9030_c0_g1_i2_len=985	0.61	.	.	.	.	.	PF14368.3^LTP_2^Probable lipid transfer^13-105^E:3.9e-08`PF00234.19^Tryp_alpha_amyl^Protease inhibitor/seed storage/LTP family^30-112^E:4.9e-09	.	.	.
SRR648705_TR13713_c0_g2_i1_len=840	0.61	Y1926_ARATH	Q:657-205,H:16-165	65.13%ID	E:3e-62	UPF0678 fatty acid-binding protein-like protein At1g79260	PF08768.8^DUF1794^Domain of unknown function (DUF1794)^12-158^E:5.7e-40	Arabidopsis thaliana (Mouse-ear cress)		3D-structure; Complete proteome; Cytoplasm; Reference proteome; Transport
SRR648705_TR14441_c0_g1_i13_len=3111	0.61	SUV3M_ARATH	Q:2672-2040,H:60-270	75.83%ID	E:6e-106	ATP-dependent RNA helicase SUV3, mitochondrial (AtSUV3) (EC 3.6.4.13) (Protein EMBRYO SAC DEVELOPMENT ARREST 15) (Protein POLLEN DEVELOPMENT DEFECTIVE 17) (Protein POLLEN DEVELOPMENT DEFECTIVE 26) (Protein SUPPRESSOR OF VAR 3)	.	Arabidopsis thaliana (Mouse-ear cress)		ATP-binding; Complete proteome; Glycoprotein; Helicase; Hydrolase; Mitochondrion; Mitochondrion nucleoid; Nucleotide-binding; Nucleus; Reference proteome; Transit peptide
SRR648705_TR14885_c0_g2_i2_len=1739	0.61	PSF2_ARATH	Q:184-816,H:1-210	60.38%ID	E:6e-82	DNA replication complex GINS protein PSF2	PF05916.8^Sld5^GINS complex protein^53-162^E:3.2e-21	Arabidopsis thaliana (Mouse-ear cress)		Alternative splicing; Complete proteome; DNA replication; Nucleus; Reference proteome
SRR648705_TR19126_c0_g1_i2_len=1549	0.61	TIC32_ARATH	Q:252-1196,H:1-316	70.89%ID	E:1e-133	Short-chain dehydrogenase TIC 32, chloroplastic (EC 1.1.1.-) (Translocon at the inner envelope membrane of chloroplasts 32) (AtTIC32)	PF00106.22^adh_short^short chain dehydrogenase^31-172^E:8.4e-25`PF08659.7^KR^KR domain^32-120^E:3.4e-05`PF13561.3^adh_short_C2^Enoyl-(Acyl carrier protein) reductase^36-242^E:1.9e-17	Arabidopsis thaliana (Mouse-ear cress)		Alternative splicing; Chloroplast; Complete proteome; Membrane; Oxidoreductase; Plastid; Plastid inner membrane; Protein transport; Reference proteome; Transport
SRR648705_TR21525_c0_g1_i1_len=584	0.61	.	.	.	.	.	.	.	.	.
SRR648705_TR32265_c0_g1_i1_len=2984	0.61	RH29_ARATH	Q:207-2186,H:1-664	68.87%ID	E:0	Putative DEAD-box ATP-dependent RNA helicase 29 (EC 3.6.4.13)	PF00270.26^DEAD^DEAD/DEAH box helicase^120-288^E:8e-49`PF00271.28^Helicase_C^Helicase conserved C-terminal domain^325-435^E:4.6e-22	Arabidopsis thaliana (Mouse-ear cress)		ATP-binding; Complete proteome; Helicase; Hydrolase; Nucleotide-binding; RNA-binding; Reference proteome
SRR648705_TR32327_c0_g1_i1_len=2245	0.61	SYNC1_ARATH	Q:343-2049,H:1-572	71.8%ID	E:0	Asparagine--tRNA ligase, cytoplasmic 1 (EC 6.1.1.22) (Asparaginyl-tRNA synthetase 1) (AsnRS 1) (Protein EMBRYO DEFECTIVE 2755)	PF01336.22^tRNA_anti-codon^OB-fold nucleic acid binding domain^47-124^E:5.6e-12`PF00152.17^tRNA-synt_2^tRNA synthetases class II (D, K and N)^145-206^E:9.6e-12`PF00152.17^tRNA-synt_2^tRNA synthetases class II (D, K and N)^300-562^E:5.4e-63	Arabidopsis thaliana (Mouse-ear cress)		ATP-binding; Acetylation; Aminoacyl-tRNA synthetase; Complete proteome; Cytoplasm; DNA-binding; Ligase; Nucleotide-binding; Protein biosynthesis; Reference proteome
SRR648705_TR36257_c0_g1_i2_len=1291	0.61	.	.	.	.	.	PF14138.3^COX16^Cytochrome c oxidase assembly protein COX16^42-129^E:5.7e-20	.	.	.
SRR648705_TR36842_c0_g1_i1_len=1154	0.61	TI221_ARATH	Q:170-679,H:1-172	73.26%ID	E:2e-73	Mitochondrial import inner membrane translocase subunit TIM22-1 (Protein MATERNAL EFFECT EMBRYO ARREST 67)	PF02466.16^Tim17^Tim17/Tim22/Tim23/Pmp24 family^45-160^E:1.2e-29	Arabidopsis thaliana (Mouse-ear cress)		Complete proteome; Membrane; Mitochondrion; Mitochondrion inner membrane; Reference proteome; Transit peptide; Transmembrane; Transmembrane helix
SRR648707_TR1124_c2_g1_i21_len=1691	0.61	SK_SOLLC	Q:1049-165,H:1-292	68.81%ID	E:1e-123	Shikimate kinase, chloroplastic (EC 2.7.1.71)	PF13238.3^AAA_18^AAA domain^110-222^E:6e-08`PF01202.19^SKI^Shikimate kinase^115-268^E:2.5e-45	Solanum lycopersicum (Tomato) (Lycopersicon esculentum)	PATHWAY: Metabolic intermediate biosynthesis; chorismate biosynthesis; chorismate from D-erythrose 4-phosphate and phosphoenolpyruvate: step 5/7.	ATP-binding; Amino-acid biosynthesis; Aromatic amino acid biosynthesis; Chloroplast; Complete proteome; Kinase; Magnesium; Metal-binding; Nucleotide-binding; Plastid; Reference proteome; Transferase; Transit peptide
SRR648707_TR9441_c0_g1_i1_len=2131	0.61	MYB44_ARATH	Q:1906-968,H:2-272	50%ID	E:5e-67	Transcription factor MYB44 (Myb-related protein 44) (AtMYB44) (Myb-related protein R1) (AtMYBR1)	PF00249.28^Myb_DNA-binding^Myb-like DNA-binding domain^14-59^E:9.5e-20`PF13921.3^Myb_DNA-bind_6^Myb-like DNA-binding domain^17-75^E:9.9e-18`PF00249.28^Myb_DNA-binding^Myb-like DNA-binding domain^68-110^E:9.6e-15`PF13921.3^Myb_DNA-bind_6^Myb-like DNA-binding domain^69-117^E:3e-09	Arabidopsis thaliana (Mouse-ear cress)		Abscisic acid signaling pathway; Complete proteome; DNA-binding; Nucleus; Reference proteome; Repeat; Transcription; Transcription regulation
SRR648707_TR14523_c0_g2_i1_len=972	0.61	RL281_ARATH	Q:756-328,H:1-143	74.13%ID	E:1e-70	60S ribosomal protein L28-1	PF01778.14^Ribosomal_L28e^Ribosomal L28e protein family^8-128^E:1.2e-33	Arabidopsis thaliana (Mouse-ear cress)		Complete proteome; Reference proteome; Ribonucleoprotein; Ribosomal protein
SRR648707_TR16035_c0_g2_i2_len=873	0.61	RS15A_DAUCA	Q:738-358,H:1-127	91.34%ID	E:2e-78	40S ribosomal protein S15a	PF00410.16^Ribosomal_S8^Ribosomal protein S8^7-120^E:6.1e-17	Daucus carota (Wild carrot)		Cytoplasm; Ribonucleoprotein; Ribosomal protein
SRR648707_TR19558_c0_g2_i2_len=1965	0.61	C72A1_CATRO	Q:1888-317,H:1-524	99.05%ID	E:0	Secologanin synthase (SLS) (EC 1.3.3.9) (CYPLXXII) (Cytochrome P450 72A1)	PF00067.19^p450^Cytochrome P450^93-497^E:1.6e-87	Catharanthus roseus (Madagascar periwinkle) (Vinca rosea)	PATHWAY: Alkaloid biosynthesis; secologanin biosynthesis.	Alkaloid metabolism; Heme; Iron; Membrane; Metal-binding; Monooxygenase; NADP; Oxidoreductase; Transmembrane; Transmembrane helix; Vacuole
SRR648707_TR25911_c0_g1_i1_len=5187	0.61	SERA3_ARATH	Q:4718-3747,H:46-369	87.04%ID	E:1e-162	D-3-phosphoglycerate dehydrogenase 3, chloroplastic (EC 1.1.1.95)	PF03600.13^CitMHS^Citrate transporter^167-519^E:1.1e-30	Arabidopsis thaliana (Mouse-ear cress)	PATHWAY: Amino-acid biosynthesis; L-serine biosynthesis; L-serine from 3-phospho-D-glycerate: step 1/3.	Chloroplast; Complete proteome; NAD; Oxidoreductase; Plastid; Reference proteome; Transit peptide
SRR648707_TR28569_c0_g2_i2_len=667	0.61	.	.	.	.	.	.	.	.	.
SRR648707_TR31866_c0_g2_i4_len=2993	0.61	CNOT1_DANRE	Q:191-2059,H:7-663	29.53%ID	E:1e-65	CCR4-NOT transcription complex subunit 1 (CCR4-associated factor 1)	PF16418.2^CNOT1_HEAT^CCR4-NOT transcription complex subunit 1 HEAT repeat^475-621^E:7.9e-34`PF16417.2^CNOT1_TTP_bind^CCR4-NOT transcription complex subunit 1 TTP binding domain^642-771^E:1.1e-48	Danio rerio (Zebrafish) (Brachydanio rerio)		Complete proteome; Cytoplasm; Nucleus; RNA-mediated gene silencing; Reference proteome; Repressor; Transcription; Transcription regulation; Translation regulation
SRR648707_TR31917_c0_g2_i4_len=1953	0.61	KPRS3_SPIOL	Q:376-1425,H:40-392	79.15%ID	E:0	Ribose-phosphate pyrophosphokinase 3, mitochondrial (EC 2.7.6.1) (Phosphoribosyl pyrophosphate synthase 3)	PF13793.3^Pribosyltran_N^N-terminal domain of ribose phosphate pyrophosphokinase^93-206^E:1.1e-06`PF00156.24^Pribosyltran^Phosphoribosyl transferase domain^298-342^E:6.9e-10`PF14572.3^Pribosyl_synth^Phosphoribosyl synthetase-associated domain^301-353^E:1.7e-06	Spinacia oleracea (Spinach)		ATP-binding; Kinase; Magnesium; Metal-binding; Mitochondrion; Nucleotide biosynthesis; Nucleotide-binding; Transferase; Transit peptide
SRR648707_TR32770_c0_g1_i1_len=1013	0.61	.	.	.	.	.	.	.	.	.
SRR648707_TR33272_c1_g1_i10_len=4156	0.61	TRPX_ARATH	Q:250-1674,H:26-508	71.64%ID	E:0	Anthranilate synthase alpha subunit 2, chloroplastic (EC 4.1.3.27) (Anthranilate synthase component 1-2) (Anthranilate synthase component I-2)	PF04715.10^Anth_synt_I_N^Anthranilate synthase component I, N terminal region^104-258^E:1.4e-30`PF00425.15^Chorismate_bind^chorismate binding enzyme^319-502^E:1.8e-60	Arabidopsis thaliana (Mouse-ear cress)	PATHWAY: Amino-acid biosynthesis; L-tryptophan biosynthesis; L-tryptophan from chorismate: step 1/5.	Amino-acid biosynthesis; Aromatic amino acid biosynthesis; Chloroplast; Complete proteome; Lyase; Plastid; Reference proteome; Transit peptide; Tryptophan biosynthesis
SRR648707_TR37115_c0_g1_i1_len=1256	0.61	APX2_ARATH	Q:226-969,H:4-251	85.89%ID	E:6e-144	L-ascorbate peroxidase 2, cytosolic (EC 1.11.1.11) (L-ascorbate peroxidase 1b) (APX1b) (AtAPx02)	PF00141.20^peroxidase^Peroxidase^25-226^E:1.3e-45	Arabidopsis thaliana (Mouse-ear cress)		Calcium; Complete proteome; Cytoplasm; Heme; Hydrogen peroxide; Iron; Metal-binding; Oxidoreductase; Peroxidase; Potassium; Reference proteome
SRR648707_TR37335_c0_g1_i1_len=1960	0.61	.	.	.	.	.	PF05678.11^VQ^VQ motif^100-125^E:1.7e-10	.	.	.
SRR924147_TR251_c0_g2_i1_len=1200	0.61	.	.	.	.	.	PF13279.3^4HBT_2^Thioesterase-like superfamily^109-226^E:1.3e-14`PF03061.19^4HBT^Thioesterase superfamily^114-196^E:5.6e-14	.	.	.
SRR924147_TR2926_c0_g3_i1_len=1249	0.61	RS12_HORVU	Q:443-802,H:24-143	82.5%ID	E:7e-56	40S ribosomal protein S12	PF01248.23^Ribosomal_L7Ae^Ribosomal protein L7Ae/L30e/S12e/Gadd45 family^25-118^E:3.6e-28	Hordeum vulgare (Barley)		Ribonucleoprotein; Ribosomal protein
SRR924147_TR3939_c0_g2_i2_len=2395	0.61	MAOX_VITVI	Q:318-2090,H:1-591	85.11%ID	E:0	NADP-dependent malic enzyme (NADP-ME) (EC 1.1.1.40)	PF00390.16^malic^Malic enzyme, N-terminal domain^117-296^E:8.3e-79`PF03949.12^Malic_M^Malic enzyme, NAD binding domain^307-560^E:2.3e-99	Vitis vinifera (Grape)		Cytoplasm; Metal-binding; NADP; Oxidoreductase
SRR924147_TR9988_c0_g2_i1_len=1627	0.61	POT1A_ARATH	Q:86-1420,H:9-463	38.49%ID	E:2e-95	Protection of telomeres protein 1a (AtPOT1a) (Protection of telomeres protein 1)	PF02765.14^POT1^Telomeric single stranded DNA binding POT1/CDC13^13-146^E:4.4e-26	Arabidopsis thaliana (Mouse-ear cress)		Alternative splicing; Chromosome; Complete proteome; Nucleus; RNA-binding; Reference proteome; Telomere
SRR924147_TR10084_c2_g2_i2_len=1966	0.61	.	.	.	.	.	.	.	.	.
SRR924147_TR18834_c0_g4_i6_len=1357	0.61	.	.	.	.	.	.	.	.	.
SRR924147_TR24384_c0_g2_i1_len=2694	0.61	R1B14_SOLDE	Q:2504-417,H:535-1250	35.3%ID	E:1e-101	Putative late blight resistance protein homolog R1B-14	PF00931.19^NB-ARC^NB-ARC domain^11-288^E:4.7e-71	Solanum demissum (Wild potato)		ATP-binding; Coiled coil; Cytoplasm; Hypersensitive response; Leucine-rich repeat; Membrane; Nucleotide-binding; Plant defense; Repeat
SRR924147_TR30767_c0_g1_i8_len=3881	0.61	R1A6_SOLDE	Q:732-2942,H:526-1229	34.22%ID	E:3e-102	Putative late blight resistance protein homolog R1A-6	PF00931.19^NB-ARC^NB-ARC domain^158-434^E:2.2e-76	Solanum demissum (Wild potato)		ATP-binding; Coiled coil; Cytoplasm; Hypersensitive response; Leucine-rich repeat; Membrane; Nucleotide-binding; Plant defense; Repeat
SRR924147_TR34620_c1_g1_i4_len=2440	0.61	SUV3M_ARATH	Q:280-1482,H:28-414	70.54%ID	E:0	ATP-dependent RNA helicase SUV3, mitochondrial (AtSUV3) (EC 3.6.4.13) (Protein EMBRYO SAC DEVELOPMENT ARREST 15) (Protein POLLEN DEVELOPMENT DEFECTIVE 17) (Protein POLLEN DEVELOPMENT DEFECTIVE 26) (Protein SUPPRESSOR OF VAR 3)	PF00271.28^Helicase_C^Helicase conserved C-terminal domain^92-194^E:9.6e-11	Arabidopsis thaliana (Mouse-ear cress)		ATP-binding; Complete proteome; Glycoprotein; Helicase; Hydrolase; Mitochondrion; Mitochondrion nucleoid; Nucleotide-binding; Nucleus; Reference proteome; Transit peptide
SRR924147_TR35074_c0_g1_i1_len=1569	0.61	.	.	.	.	.	PF03798.13^TRAM_LAG1_CLN8^TLC domain^65-258^E:7e-30	.	.	.
SRR924148_TR5957_c0_g3_i3_len=1312	0.61	CCD11_ARATH	Q:957-229,H:30-267	60.57%ID	E:4e-96	Cyclin-D1-1 (Cyclin-delta-1) (Cyclin-d1) (G1/S-specific cyclin-D1-1) (CycD1;1)	PF00134.20^Cyclin_N^Cyclin, N-terminal domain^53-180^E:1.1e-29`PF02984.16^Cyclin_C^Cyclin, C-terminal domain^183-242^E:1.3e-08	Arabidopsis thaliana (Mouse-ear cress)		Cell cycle; Cell division; Complete proteome; Cyclin; Reference proteome
SRR924148_TR10531_c0_g1_i9_len=1135	0.61	.	.	.	.	.	.	.	.	.
SRR924148_TR12881_c0_g1_i1_len=1813	0.61	DDC_CATRO	Q:1717-218,H:1-500	99.8%ID	E:0	Aromatic-L-amino-acid decarboxylase (AADC) (EC 4.1.1.28) (DOPA decarboxylase) (Tryptophan decarboxylase)	PF00282.16^Pyridoxal_deC^Pyridoxal-dependent decarboxylase conserved domain^88-462^E:1e-117	Catharanthus roseus (Madagascar periwinkle) (Vinca rosea)		Decarboxylase; Lyase; Pyridoxal phosphate
SRR924148_TR28883_c3_g6_i12_len=1529	0.61	CYSK_SPIOL	Q:1305-331,H:1-325	85.54%ID	E:0	Cysteine synthase (EC 2.5.1.47) (CSase A) (O-acetylserine (thiol)-lyase) (OAS-TL A) (O-acetylserine sulfhydrylase)	PF00291.22^PALP^Pyridoxal-phosphate dependent enzyme^13-299^E:2.8e-67	Spinacia oleracea (Spinach)	PATHWAY: Amino-acid biosynthesis; L-cysteine biosynthesis; L-cysteine from L-serine: step 2/2.	Amino-acid biosynthesis; Cysteine biosynthesis; Cytoplasm; Direct protein sequencing; Pyridoxal phosphate; Transferase
SRR924148_TR31476_c1_g4_i1_len=1224	0.61	RL211_ARATH	Q:270-761,H:1-164	84.76%ID	E:9e-98	60S ribosomal protein L21-1	PF01157.15^Ribosomal_L21e^Ribosomal protein L21e^5-98^E:4.7e-44	Arabidopsis thaliana (Mouse-ear cress)		Complete proteome; Reference proteome; Ribonucleoprotein; Ribosomal protein
SRR924148_TR39411_c0_g1_i1_len=2108	0.61	GMK3_ARATH	Q:102-995,H:1-278	57.95%ID	E:7e-103	Guanylate kinase 3, chloroplastic (AtGK3) (EC 2.7.4.8) (GMP kinase 3)	PF00625.18^Guanylate_kin^Guanylate kinase^144-323^E:1e-39	Arabidopsis thaliana (Mouse-ear cress)		ATP-binding; Chloroplast; Complete proteome; Kinase; Nucleotide-binding; Plastid; Reference proteome; Transferase; Transit peptide
SRR122238_TR7851_c0_g1_i1_len=760	0.6	RPBAL_ARATH	Q:644-438,H:1-69	91.3%ID	E:1e-39	DNA-directed RNA polymerase subunit 10-like protein (ABC10) (DNA-directed RNA polymerase III subunit L) (DNA-directed RNA polymerases I, II, and III subunit RPABC5) (RNA polymerases I, II, and III subunit ABC5) (RPB10 homolog)	.	Arabidopsis thaliana (Mouse-ear cress)		Complete proteome; DNA-directed RNA polymerase; Metal-binding; Nucleus; Reference proteome; Transcription; Zinc
SRR122238_TR33444_c0_g1_i19_len=757	0.6	.	.	.	.	.	.	.	.	.
SRR122238_TR41920_c0_g1_i1_len=813	0.6	RS272_ARATH	Q:123-380,H:1-86	91.86%ID	E:3e-51	40S ribosomal protein S27-2	.	Arabidopsis thaliana (Mouse-ear cress)		Complete proteome; Metal-binding; Reference proteome; Ribonucleoprotein; Ribosomal protein; Zinc; Zinc-finger
SRR1271857_TR29444_c0_g1_i3_len=2841	0.6	F188A_BOVIN	Q:2175-838,H:7-435	27.39%ID	E:3e-46	Protein FAM188A (Protein CARP)	PF02809.17^UIM^Ubiquitin interaction motif^4-18^E:0.013`PF02809.17^UIM^Ubiquitin interaction motif^116-123^E:270`PF13898.3^DUF4205^Domain of unknown function (DUF4205)^129-440^E:6.7e-60`PF02809.17^UIM^Ubiquitin interaction motif^282-288^E:13000	Bos taurus (Bovine)		Apoptosis; Complete proteome; Nucleus; Phosphoprotein; Reference proteome
SRR1271858_TR33530_c0_g1_i5_len=1468	0.6	.	.	.	.	.	.	.	.	.
SRR1271858_TR35811_c0_g2_i5_len=1695	0.6	RCD1_DANRE	Q:563-1405,H:5-283	68.68%ID	E:3e-131	Cell differentiation protein RCD1 homolog (Rcd-1)	PF04078.10^Rcd1^Cell differentiation family, Rcd1-like^49-307^E:7.8e-131	Danio rerio (Zebrafish) (Brachydanio rerio)		Activator; Complete proteome; Cytoplasm; Nucleus; RNA-mediated gene silencing; Reference proteome; Repressor; Transcription; Transcription regulation; Translation regulation
SRR1271858_TR59133_c2_g2_i7_len=1237	0.6	CAHC_TOBAC	Q:246-1019,H:63-321	70.66%ID	E:8e-130	Carbonic anhydrase, chloroplastic (EC 4.2.1.1) (Carbonate dehydratase)	PF00484.16^Pro_CA^Carbonic anhydrase^83-240^E:3.6e-42	Nicotiana tabacum (Common tobacco)		Chloroplast; Lyase; Plastid; Transit peptide; Zinc
SRR1271858_TR62948_c0_g1_i1_len=893	0.6	CYB5_TOBAC	Q:296-547,H:52-135	85.71%ID	E:3e-45	Cytochrome b5	.	Nicotiana tabacum (Common tobacco)		Electron transport; Endoplasmic reticulum; Heme; Iron; Membrane; Metal-binding; Microsome; Transmembrane; Transmembrane helix; Transport
SRR1271859_TR3018_c3_g2_i11_len=878	0.6	.	.	.	.	.	.	.	.	.
SRR1271859_TR22861_c1_g1_i2_len=2882	0.6	B3GT2_ARATH	Q:1501-2715,H:1-407	76.47%ID	E:0	Probable beta-1,3-galactosyltransferase 2 (EC 2.4.1.-)	PF13334.3^DUF4094^Domain of unknown function (DUF4094)^17-110^E:3.2e-35`PF01762.18^Galactosyl_T^Galactosyltransferase^150-347^E:8.8e-51	Arabidopsis thaliana (Mouse-ear cress)	PATHWAY: Protein modification; protein glycosylation.	Alternative splicing; Complete proteome; Glycosyltransferase; Golgi apparatus; Manganese; Membrane; Reference proteome; Signal-anchor; Transferase; Transmembrane; Transmembrane helix
SRR1271859_TR41867_c0_g1_i1_len=1200	0.6	.	.	.	.	.	PF05514.8^HR_lesion^HR-like lesion-inducing^1-138^E:1.1e-50	.	.	.
SRR342017_TR991_c3_g2_i2_len=561	0.6	CYB5_TOBAC	Q:220-561,H:1-114	85.09%ID	E:6e-69	Cytochrome b5	PF00173.25^Cyt-b5^Cytochrome b5-like Heme/Steroid binding domain^82-153^E:1.1e-25	Nicotiana tabacum (Common tobacco)		Electron transport; Endoplasmic reticulum; Heme; Iron; Membrane; Metal-binding; Microsome; Transmembrane; Transmembrane helix; Transport
SRR342017_TR15508_c0_g3_i4_len=3416	0.6	Y1680_ARATH	Q:2157-3128,H:346-668	77.51%ID	E:1e-167	Probable leucine-rich repeat receptor-like protein kinase At1g68400 (EC 2.7.11.1)	PF07714.14^Pkinase_Tyr^Protein tyrosine kinase^286-533^E:4.7e-74`PF00069.22^Pkinase^Protein kinase domain^288-531^E:5.4e-59	Arabidopsis thaliana (Mouse-ear cress)		ATP-binding; Cell membrane; Complete proteome; Glycoprotein; Kinase; Leucine-rich repeat; Membrane; Nucleotide-binding; Phosphoprotein; Receptor; Reference proteome; Repeat; Serine/threonine-protein kinase; Signal; Transferase; Transmembrane; Transmembrane helix
SRR342017_TR17928_c0_g1_i1_len=1634	0.6	.	.	.	.	.	PF09451.7^ATG27^Autophagy-related protein 27^46-293^E:1.8e-18	.	.	.
SRR342017_TR31799_c2_g4_i2_len=1294	0.6	CLC1_ARATH	Q:349-900,H:56-241	63.44%ID	E:1e-57	Clathrin light chain 1	PF01086.14^Clathrin_lg_ch^Clathrin light chain^131-271^E:4.4e-10	Arabidopsis thaliana (Mouse-ear cress)		Coated pit; Coiled coil; Complete proteome; Cytoplasmic vesicle; Membrane; Reference proteome
SRR342019_TR7401_c4_g2_i1_len=6090	0.6	PUR4_ARATH	Q:5873-2313,H:9-1192	78.69%ID	E:0	Probable phosphoribosylformylglycinamidine synthase, chloroplastic/mitochondrial (FGAM synthase) (FGAMS) (EC 6.3.5.3) (Formylglycinamide ribonucleotide amidotransferase) (FGAR amidotransferase) (FGAR-AT) (Formylglycinamide ribotide amidotransferase)	PF00586.21^AIRS^AIR synthase related protein, N-terminal domain^393-495^E:0.021`PF02769.19^AIRS_C^AIR synthase related protein, C-terminal domain^535-689^E:2.2e-21`PF02769.19^AIRS_C^AIR synthase related protein, C-terminal domain^945-1075^E:3.5e-16`PF13507.3^GATase_5^CobB/CobQ-like glutamine amidotransferase domain^1143-1196^E:2.4e-15	Arabidopsis thaliana (Mouse-ear cress)	PATHWAY: Purine metabolism; IMP biosynthesis via de novo pathway; 5-amino-1-(5-phospho-D-ribosyl)imidazole from N(2)-formyl-N(1)-(5-phospho-D-ribosyl)glycinamide: step 1/2.	ATP-binding; Chloroplast; Complete proteome; Glutamine amidotransferase; Ligase; Magnesium; Metal-binding; Mitochondrion; Nucleotide-binding; Plastid; Purine biosynthesis; Reference proteome; Transit peptide
SRR342019_TR37256_c0_g1_i1_len=1704	0.6	RAE1_ARATH	Q:326-1369,H:1-349	82.52%ID	E:0	Protein RAE1 (RNA export factor 1)	PF00400.29^WD40^WD domain, G-beta repeat^27-52^E:0.00045`PF00400.29^WD40^WD domain, G-beta repeat^70-99^E:0.01`PF00400.29^WD40^WD domain, G-beta repeat^113-142^E:0.0019`PF00400.29^WD40^WD domain, G-beta repeat^235-274^E:0.033	Arabidopsis thaliana (Mouse-ear cress)		Acetylation; Complete proteome; Nuclear pore complex; Nucleus; Protein transport; Reference proteome; Repeat; Translocation; Transport; WD repeat; mRNA transport
SRR342022_TR14028_c0_g2_i3_len=1587	0.6	MES3_ARATH	Q:624-1412,H:4-262	46.62%ID	E:2e-66	Methylesterase 3 (AtMES3) (EC 3.1.1.-)	PF12146.5^Hydrolase_4^Serine aminopeptidase, S33^5-129^E:2e-12`PF00561.17^Abhydrolase_1^alpha/beta hydrolase fold^5-129^E:4.4e-12`PF12697.4^Abhydrolase_6^Alpha/beta hydrolase family^6-249^E:5.3e-19`PF06821.10^Ser_hydrolase^Serine hydrolase^64-123^E:0.00021	Arabidopsis thaliana (Mouse-ear cress)		Complete proteome; Hydrolase; Reference proteome
SRR342022_TR32867_c0_g1_i2_len=1545	0.6	RGLG2_ARATH	Q:278-1351,H:94-468	60.63%ID	E:2e-147	E3 ubiquitin-protein ligase RGLG2 (EC 6.3.2.-) (RING domain ligase 2)	PF07002.13^Copine^Copine^123-339^E:1.9e-69`PF13920.3^zf-C3HC4_3^Zinc finger, C3HC4 type (RING finger)^383-423^E:2.2e-09	Arabidopsis thaliana (Mouse-ear cress)		Cell membrane; Complete proteome; Ligase; Lipoprotein; Membrane; Metal-binding; Myristate; Reference proteome; Ubl conjugation pathway; Zinc; Zinc-finger
SRR342023_TR17380_c0_g1_i1_len=886	0.6	RS141_MAIZE	Q:158-574,H:1-138	94.24%ID	E:2e-77	40S ribosomal protein S14 (Clone MCH1)	PF00411.16^Ribosomal_S11^Ribosomal protein S11^80-198^E:2.4e-47	Zea mays (Maize)		Complete proteome; Reference proteome; Ribonucleoprotein; Ribosomal protein
SRR342023_TR17889_c3_g3_i3_len=861	0.6	RIR2_TOBAC	Q:78-827,H:1-255	87.45%ID	E:1e-162	Ribonucleoside-diphosphate reductase small chain (EC 1.17.4.1) (Ribonucleoside-diphosphate reductase R2 subunit) (Ribonucleotide reductase small subunit)	PF00268.18^Ribonuc_red_sm^Ribonucleotide reductase, small chain^16-245^E:7e-103	Nicotiana tabacum (Common tobacco)	PATHWAY: Genetic information processing; DNA replication.	Cytoplasm; DNA replication; Iron; Metal-binding; Oxidoreductase
SRR646572_TR1996_c0_g2_i1_len=460	0.6	.	.	.	.	.	.	.	.	.
SRR646596_TR3252_c0_g1_i3_len=1423	0.6	.	.	.	.	.	PF00226.28^DnaJ^DnaJ domain^10-78^E:3.4e-22	.	.	.
SRR648705_TR13379_c0_g1_i3_len=692	0.6	RS212_ARATH	Q:180-422,H:1-81	81.48%ID	E:3e-44	40S ribosomal protein S21-2	.	Arabidopsis thaliana (Mouse-ear cress)		Acetylation; Complete proteome; Reference proteome; Ribonucleoprotein; Ribosomal protein
SRR648705_TR13464_c1_g4_i2_len=839	0.6	G3PC_TOBAC	Q:644-105,H:146-325	90%ID	E:2e-112	Glyceraldehyde-3-phosphate dehydrogenase, cytosolic (EC 1.2.1.12) (Fragment)	PF02800.17^Gp_dh_C^Glyceraldehyde 3-phosphate dehydrogenase, C-terminal domain^1-140^E:2.7e-63	Nicotiana tabacum (Common tobacco)	PATHWAY: Carbohydrate degradation; glycolysis; pyruvate from D-glyceraldehyde 3-phosphate: step 1/5.	Cytoplasm; Glycolysis; NAD; Oxidoreductase
SRR648705_TR14680_c0_g3_i1_len=3141	0.6	RPM1_ARATH	Q:182-2857,H:1-889	33.04%ID	E:1e-119	Disease resistance protein RPM1 (Resistance to Pseudomonas syringae protein 3)	PF00931.19^NB-ARC^NB-ARC domain^177-466^E:1.1e-70	Arabidopsis thaliana (Mouse-ear cress)		ATP-binding; Complete proteome; Hypersensitive response; Leucine-rich repeat; Membrane; Nucleotide-binding; Plant defense; Reference proteome; Repeat
SRR648705_TR22561_c0_g5_i8_len=1108	0.6	.	.	.	.	.	.	.	.	.
SRR648705_TR22811_c0_g1_i2_len=1346	0.6	KPYC_TOBAC	Q:161-982,H:235-508	46.91%ID	E:8e-76	Pyruvate kinase, cytosolic isozyme (PK) (EC 2.7.1.40)	PF00224.18^PK^Pyruvate kinase, barrel domain^2-71^E:5.1e-22`PF02887.13^PK_C^Pyruvate kinase, alpha/beta domain^91-218^E:1.2e-25	Nicotiana tabacum (Common tobacco)	PATHWAY: Carbohydrate degradation; glycolysis; pyruvate from D-glyceraldehyde 3-phosphate: step 5/5.	ATP-binding; Cytoplasm; Glycolysis; Kinase; Magnesium; Metal-binding; Nucleotide-binding; Potassium; Pyruvate; Transferase
SRR648705_TR24546_c0_g2_i1_len=1636	0.6	PIP_ARATH	Q:376-1320,H:64-379	83.54%ID	E:0	Proline iminopeptidase (PIP) (EC 3.4.11.5) (Prolyl aminopeptidase) (PAP)	PF00561.17^Abhydrolase_1^alpha/beta hydrolase fold^159-421^E:1.1e-27`PF12697.4^Abhydrolase_6^Alpha/beta hydrolase family^161-422^E:2.7e-08`PF12146.5^Hydrolase_4^Serine aminopeptidase, S33^185-418^E:2.5e-10	Arabidopsis thaliana (Mouse-ear cress)		Alternative splicing; Aminopeptidase; Complete proteome; Cytoplasm; Hydrolase; Protease; Reference proteome
SRR648705_TR36730_c0_g1_i1_len=1272	0.6	RAA1F_ARATH	Q:201-848,H:1-216	95.37%ID	E:6e-149	Ras-related protein RABA1f (AtRABA1f)	PF00025.18^Arf^ADP-ribosylation factor family^14-167^E:1.1e-12`PF00071.19^Ras^Ras family^15-175^E:3.3e-63`PF08477.10^Roc^Ras of Complex, Roc, domain of DAPkinase^15-129^E:6.5e-35`PF01926.20^MMR_HSR1^50S ribosome-binding GTPase^15-122^E:6.2e-07`PF05783.8^DLIC^Dynein light intermediate chain (DLIC)^15-117^E:0.029	Arabidopsis thaliana (Mouse-ear cress)		Cell membrane; Complete proteome; GTP-binding; Lipoprotein; Membrane; Nucleotide-binding; Prenylation; Protein transport; Reference proteome; Transport
SRR648705_TR40252_c0_g1_i1_len=674	0.6	.	.	.	.	.	.	.	.	.
SRR648705_TR45329_c0_g1_i3_len=1695	0.6	.	.	.	.	.	.	.	.	.
SRR648707_TR1033_c0_g3_i3_len=3003	0.6	Y1500_ARATH	Q:2575-2847,H:119-209	74.73%ID	E:2e-39	Probable tyrosine-protein phosphatase At1g05000 (EC 3.1.3.48)	PF03162.10^Y_phosphatase2^Tyrosine phosphatase family^56-123^E:3.6e-20	Arabidopsis thaliana (Mouse-ear cress)		3D-structure; Alternative splicing; Complete proteome; Hydrolase; Protein phosphatase; Reference proteome
SRR648707_TR9053_c0_g2_i1_len=1434	0.6	GLYM2_ARATH	Q:1395-202,H:1-397	85.93%ID	E:0	Serine hydroxymethyltransferase 2, mitochondrial (AtSHMT2) (EC 2.1.2.1) (Glycine hydroxymethyltransferase 2) (Serine methylase 2)	PF00464.16^SHMT^Serine hydroxymethyltransferase^58-399^E:1.5e-180	Arabidopsis thaliana (Mouse-ear cress)	PATHWAY: One-carbon metabolism; tetrahydrofolate interconversion.	Alternative splicing; Complete proteome; Mitochondrion; One-carbon metabolism; Pyridoxal phosphate; Reference proteome; Transferase; Transit peptide
SRR648707_TR9071_c1_g1_i4_len=806	0.6	.	.	.	.	.	.	.	.	.
SRR648707_TR10048_c0_g1_i5_len=3788	0.6	LAL5_ARATH	Q:3520-2123,H:8-464	59.87%ID	E:8e-162	Protein DETOXIFICATION 18 (AtDTX18) (Multidrug and toxic compound extrusion protein 18) (MATE protein 18) (Protein LIKE ALF5)	PF01554.15^MatE^MatE^57-216^E:1.4e-29`PF01554.15^MatE^MatE^278-439^E:1.1e-25	Arabidopsis thaliana (Mouse-ear cress)		Complete proteome; Membrane; Reference proteome; Transmembrane; Transmembrane helix; Transport
SRR924147_TR13538_c1_g1_i9_len=2384	0.6	.	.	.	.	.	.	.	.	.
SRR924147_TR18297_c0_g1_i13_len=1440	0.6	C72A1_CATRO	Q:120-1265,H:1-382	99.48%ID	E:0	Secologanin synthase (SLS) (EC 1.3.3.9) (CYPLXXII) (Cytochrome P450 72A1)	PF00067.19^p450^Cytochrome P450^93-382^E:1.7e-42	Catharanthus roseus (Madagascar periwinkle) (Vinca rosea)	PATHWAY: Alkaloid biosynthesis; secologanin biosynthesis.	Alkaloid metabolism; Heme; Iron; Membrane; Metal-binding; Monooxygenase; NADP; Oxidoreductase; Transmembrane; Transmembrane helix; Vacuole
SRR924147_TR18834_c0_g4_i1_len=1289	0.6	.	.	.	.	.	.	.	.	.
SRR924147_TR24325_c0_g1_i1_len=4429	0.6	PMT6_ARATH	Q:237-2012,H:10-591	67.68%ID	E:0	Probable methyltransferase PMT6 (EC 2.1.1.-)	PF07887.8^Calmodulin_bind^Calmodulin binding protein-like^84-375^E:2.7e-131	Arabidopsis thaliana (Mouse-ear cress)		Complete proteome; Endoplasmic reticulum; Glycoprotein; Membrane; Methyltransferase; Reference proteome; Signal-anchor; Transferase; Transmembrane; Transmembrane helix
SRR924148_TR8053_c0_g2_i1_len=942	0.6	.	.	.	.	.	.	.	.	.
SRR924148_TR14205_c0_g2_i3_len=1070	0.6	SMD2_DROME	Q:851-582,H:23-112	87.78%ID	E:3e-41	Probable small nuclear ribonucleoprotein Sm D2 (Sm-D2) (snRNP core protein D2)	PF01423.19^LSM^LSM domain^84-159^E:4.1e-19	Drosophila melanogaster (Fruit fly)		Complete proteome; Nucleus; Reference proteome; Ribonucleoprotein; mRNA processing; mRNA splicing
SRR924148_TR15191_c0_g2_i1_len=822	0.6	.	.	.	.	.	.	.	.	.
SRR924148_TR36785_c0_g1_i1_len=2230	0.6	METC_ARATH	Q:2063-729,H:20-463	72.58%ID	E:0	Cystathionine beta-lyase, chloroplastic (CBL) (EC 4.4.1.8) (Beta-cystathionase) (Cysteine lyase)	PF01053.17^Cys_Met_Meta_PP^Cys/Met metabolism PLP-dependent enzyme^97-467^E:5.2e-142`PF00155.18^Aminotran_1_2^Aminotransferase class I and II^137-261^E:0.00012`PF00266.16^Aminotran_5^Aminotransferase class-V^204-289^E:6.5e-06	Arabidopsis thaliana (Mouse-ear cress)	PATHWAY: Amino-acid biosynthesis; L-methionine biosynthesis via de novo pathway; L-homocysteine from L-cystathionine: step 1/1.	3D-structure; Alternative splicing; Amino-acid biosynthesis; Chloroplast; Complete proteome; Lyase; Methionine biosynthesis; Plastid; Pyridoxal phosphate; Reference proteome; Transit peptide
